# Supplementary material for: Effect of aberrant fructose metabolism following SARS-CoV-2 infection on colorectal cancer patients’ poor prognosis
Source: PLoS Comput Biol. 2024 Sep 27;20(9):e1012412. doi: 10.1371/journal.pcbi.1012412 (PMC11463760; doi:10.1371/journal.pcbi.1012412)
Supplement: S5 Table — (XLSX) [file pcbi.1012412.s005.xlsx]

## Sheet: GSE17537_sample
Accession	age	ethnicity	dfs_event (disease free survival; cancer recurrence)	overall_event (death from any cause)	ajcc_stage	gender	dfs_time	grade	overall survival follow-up time
GSM437270	70	caucasian	no recurrence	no death	2	female	54.0493		54.0493
GSM437271	48	black	no recurrence	no death	3	female	63.9123	2 - Moderately differentiated(MD)	63.9123
GSM437272	72	caucasian	no recurrence	death	2	male	46.2904	2 - Moderately differentiated(MD)	46.2904
GSM437273	61	caucasian	no recurrence	no death	3	female	60.0329	1 - Well differentiated (WD)	60.0329
GSM437274	56	caucasian	recurrence	death	3	male	41.589		48.263
GSM437275	57	caucasian	no recurrence	no death	3	female	60.0329	2 - Moderately differentiated(MD)	60.0329
GSM437276	74	caucasian	recurrence	no death	3	female	60.2301	2 - Moderately differentiated(MD)	60.5589
GSM437277	52	black	no recurrence	no death	3	male	57.074	2 - Moderately differentiated(MD)	57.074
GSM437278	70	caucasian	no recurrence	no death	2	female	55.8575	2 - Moderately differentiated(MD)	55.8575
GSM437279	55	caucasian	no recurrence	no death	1	male	64.8658	2 - Moderately differentiated(MD)	64.8658
GSM437280	84	caucasian	no recurrence	no death	3	male	54.7397	2 - Moderately differentiated(MD)	54.7397
GSM437281	59	caucasian	no recurrence	no death	2	male	57.9616		57.9616
GSM437282	49	caucasian	no recurrence	no death	3	male	57.2384		57.2384
GSM437283	66	caucasian	no recurrence	no death	1	female	59.7699	2 - Moderately differentiated(MD)	59.7699
GSM437284	55	caucasian	no recurrence	no death	1	male	62.4		62.4
GSM437285	81	caucasian	no recurrence	no death	1	female	54.5096	2 - Moderately differentiated(MD)	54.5096
GSM437286	23	caucasian	recurrence	death	4	female	0		3.61644
GSM437287	69	caucasian	no recurrence	no death	2	male	1.80822		49.4466
GSM437288	63	caucasian	no recurrence	no death	2	male	2.9589		64.1753
GSM437289	47	caucasian	no recurrence	no death	3	male	0.493151		50.2027
GSM437290	62	caucasian	recurrence	death	4	male	29.3918		30.8384
GSM437291	72	caucasian	no recurrence	no death	2	male	54.2795		58.2575
GSM437292	88	black	recurrence	death	4	female	34.9479		40.9973
GSM437293	29	caucasian	recurrence	death	4	female	0		8.15342
GSM437294	74	caucasian	no recurrence	no death	3	female	46.0932		52.1096
GSM437295	49	caucasian	recurrence	death	4	male	0		5.2274
GSM437296	51	caucasian	no recurrence	no death	3	female	45.4356		111.485
GSM437297	78	caucasian	no recurrence	death	3	female	7.82466	3 - Poorly differentiated (PD)	7.82466
GSM437298	67	caucasian	no recurrence	no death	2	male	63.9452		68.6137
GSM437299	72	caucasian	no recurrence	no death	2	male	68.0548	2 - Moderately differentiated(MD)	68.0548
GSM437300	61	caucasian	no recurrence	no death	3	male	50.137	2 - Moderately differentiated(MD).1 - Well differentiated (WD) - Moderate to poorly differentiated (MPD)	50.137
GSM437301	42	caucasian	recurrence	no death	4	male	18.0493	2 - Moderately differentiated(MD)	70.8493
GSM437302	57	caucasian	recurrence	no death	4	female	0	2 - Moderately differentiated(MD).1 - Well differentiated (WD) - Moderate to poorly differentiated (MPD)	74.3014
GSM437303	51	black	no recurrence	no death	3	male	46.4548	2 - Moderately differentiated(MD)	46.4548
GSM437304	54	caucasian	no recurrence	no death	4	female	76.7671	2 - Moderately differentiated(MD)	76.7671
GSM437305	65	caucasian	recurrence	death	4	male	0	2 - Moderately differentiated(MD)	23.4082
GSM437306	75	caucasian	no recurrence	death	2	male	21.6329	2 - Moderately differentiated(MD).1 - Well differentiated (WD) - Moderate to poorly differentiated (MPD)	21.6329
GSM437307	94	caucasian	no recurrence	death	2	female	33.1068	2 - Moderately differentiated(MD).1 - Well differentiated (WD) - Moderate to poorly differentiated (MPD)	33.1068
GSM437308	78	caucasian	recurrence	no death	4	female	0	2 - Moderately differentiated(MD)	69.1726
GSM437309	63	caucasian	no recurrence	no death	3	female	46.9808	3 - Poorly differentiated (PD)	46.9808
GSM437310	57	hispanic	no recurrence	no death	2	female	5.32603		53.2603
GSM437311	56	caucasian	no recurrence	no death	3	female	49.7753		54.1808
GSM437312	47	caucasian	no recurrence	no death	3	male	40.6685	2 - Moderately differentiated(MD)	40.6685
GSM437313	51	caucasian	no recurrence	no death	2	male	40.7342	2 - Moderately differentiated(MD)	40.7342
GSM437314	80	caucasian	recurrence	death	3	female	3.87945	2 - Moderately differentiated(MD)	13.8411
GSM437315	54	caucasian	no recurrence	no death	3	female	70.4548	2 - Moderately differentiated(MD)	70.4548
GSM437316	70	caucasian	recurrence	death	4	female	0	2 - Moderately differentiated(MD)	36
GSM437317	77	caucasian	recurrence	death	4	female	0	3 - Poorly differentiated (PD)	1.54521
GSM437318	56	caucasian	recurrence	death	4	male	0	2 - Moderately differentiated(MD).1 - Well differentiated (WD) - Moderate to poorly differentiated (MPD)	17.6548
GSM437319	38	caucasian	recurrence	death	4	female	0	2 - Moderately differentiated(MD).1 - Well differentiated (WD) - Moderate to poorly differentiated (MPD)	12.6575
GSM437320	64	caucasian	recurrence	death	4	female	0	2 - Moderately differentiated(MD).1 - Well differentiated (WD) - Moderate to poorly differentiated (MPD)	6.90411
GSM437321	62	caucasian	recurrence	death	4	female	0	2 - Moderately differentiated(MD)	32.5151
GSM437322	60	caucasian	recurrence	death	4	female	0	2 - Moderately differentiated(MD)	16.1425
GSM437323	93	caucasian	no recurrence	death	2	male	0.427397	2 - Moderately differentiated(MD)	0.427397
GSM437324	69	caucasian	no recurrence	no death	2	male	41.4247	2 - Moderately differentiated(MD)	41.4247

## Sheet: GSE41258
Patient ID	Tissue	Sample Date	Age	Gender	T	N	M	Group Stage	Fup Status (NED: no evidence of disease, AWD: alive with disease, AUN: alive unknown, DOD: dead of disease, DOC: dead of other cause, DUN: dead, cause unknown)	Fup Interval	Recurrence	Recurrence Interval	Microsattelite instability	P53 mutation status	Anatomic Location
620	Primary Tumor	3/7/2003	70	F	3	1	1	IV	DOD	5	NA	NA	MSI-high	NA	Ascending colon
990	Primary Tumor	3/7/2003	78	M	3	1	0	III	DUN	82	No	NA	NA	Mutant	Sigmoid colon
2184	Primary Tumor	25/02/2004	40	F	3	0	0	II	NED	61	No	NA	MSS	Wild-type	Sigmoid colon
2189	Primary Tumor	3/7/2003	70	M	3	1	0	III	DUN	130	NA	NA	MSS	Mutant	Rectosigmoid
2308	Primary Tumor	3/7/2003	63	F	3	0	1	IV	DOD	12	NA	NA	MSS	Mutant	Descending colon
2500	Primary Tumor	3/7/2003	81	M	2	0	0	I	NED	52	No	NA	MSS	Wild-type	Ascending colon
2679	Primary Tumor	10/7/2003	70	F	3	1	0	III	DUN	143	No	NA	MSS	Wild-type	Sigmoid colon
2779	Primary Tumor	10/7/2003	66	F	1	0	0	I	NED	89	NA	NA	MSS	Wild-type	Rectosigmoid
2815	Primary Tumor	25/02/2004	55	M	3	2	0	III	DOD	72	Yes	45	MSS	Wild-type	Sigmoid colon
2832	Primary Tumor	10/7/2003	70	M	3	1	1	IV	DOD	20	NA	NA	MSS	Mutant	Transverse colon
3023	Primary Tumor	3/7/2003	49	F	3	2	1	IV	DOD	16	Yes	14	MSS	Wild-type	Sigmoid colon
3156	Primary Tumor	10/7/2003	80	M	2	0	0	I	DOD	79	Yes	68	MSS	Mutant	Sigmoid colon
3283	Primary Tumor	25/02/2004	73	F	3	2	0	III	DOD	10	Yes	0	MSS	Mutant	Ascending colon
3393	Primary Tumor	3/7/2003	68	F	2	0	0	I	NED	153	No	NA	MSS	Mutant	Rectum
3401	Primary Tumor	10/7/2003	75	M	3	2	1	IV	DOD	12	NA	NA	MSI-low	Mutant	Cecum
3465	Primary Tumor	9/12/2005	53	M	3	0	0	II	NED	114	No	NA	MSI-high	NA	Descending colon
3519	Primary Tumor	25/02/2004	71	M	3	1	1	IV	DOD	13	Yes	7	MSS	Mutant	Ascending colon
3531	Primary Tumor	25/02/2004	42	M	3	2	1	IV	DOD	10	NA	NA	MSI-high	Wild-type	Transverse colon
3637	Primary Tumor	2/4/2004	77	F	3	1	1	IV	DOD	35	Yes	18	MSS	Mutant	Rectosigmoid
3657	Primary Tumor	2/4/2004	41	F	3	2	0	III	NED	137	No	NA	MSS	Mutant	Transverse colon
3706	Primary Tumor	2/4/2004	61	M	3	0	1	IV	DOD	37	NA	NA	MSS	Mutant	Descending colon
3752	Primary Tumor	3/7/2003	54	M	2	0	0	I	NED	136	No	NA	MSS	Mutant	Rectosigmoid
3753	Primary Tumor	10/7/2003	75	M	2	0	0	I	NED	12	Yes	12	MSI-high	Wild-type	Cecum
3777	Primary Tumor	2/4/2004	69	F	3	1	1	IV	DOD	28	NA	NA	MSS	Mutant	Rectosigmoid
3862	Primary Tumor	2/4/2004	74	M	3	2	0	III	DOD	76	Yes	52	MSS	Wild-type	Transverse colon
4176	Primary Tumor	22/04/2004	58	F	4	1	1	IV	DOD	21	Yes	0	MSS	Wild-type	Descending colon
4276	Primary Tumor	22/04/2004	58	M	3	2	0	III	NED	107	No	NA	MSS	Mutant	Ascending colon
4388	Primary Tumor	22/04/2004	68	F	2	1	0	III	NED	56	No	NA	MSS	Mutant	Transverse colon
4494	Primary Tumor	11/5/2004	65	M	3	0	1	IV	DOD	4	NA	NA	MSS	Mutant	Sigmoid colon
4549	Primary Tumor	11/5/2004	60	M	3	2	1	IV	DOD	6	NA	NA	MSS	Mutant	Cecum
4800	Primary Tumor	22/04/2004	80	F	3	2	0	III	DOD	20	Yes	8	MSS	Mutant	Ascending colon
5025	Primary Tumor	11/5/2004	67	M	2	0	0	I	NED	38	No	NA	MSS	Mutant	Ascending colon
5334	Primary Tumor	22/04/2004	73	M	3	1	0	III	DUN	145	No	NA	MSI-low	Wild-type	Cecum
5424	Primary Tumor	22/04/2004	55	M	3	2	1	IV	DOD	25	NA	NA	MSS	Mutant	Transverse colon
5629	Primary Tumor	22/04/2004	69	M	2	0	0	I	NED	100	No	NA	MSI-high	Wild-type	Ascending colon
5708	Primary Tumor	19/05/2004	76	F	2	0	0	I	NED	85	No	NA	MSS	Mutant	Sigmoid colon
5786	Primary Tumor	19/05/2004	32	M	3	1	1	IV	DOD	16	NA	NA	MSS	Wild-type	Ascending colon
5839	Primary Tumor	19/05/2004	70	M	3	0	1	IV	DOD	25	NA	NA	MSI-low	Wild-type	Cecum
5885	Primary Tumor	19/05/2004	81	F	3	1	0	III	DOD	81	Yes	45	MSS	Mutant	Ascending colon
6051	Primary Tumor	19/05/2004	70	F	3	0	0	II	NED	60	No	NA	MSS	Wild-type	Cecum
6220	Primary Tumor	19/05/2004	56	M	4	2	0	III	NED	140	Yes	15	MSS	Wild-type	Descending colon
6265	Primary Tumor	2/6/2004	70	F	4	0	0	II	DUN	72	No	NA	NA	NA	Sigmoid colon
6314	Primary Tumor	4/6/2004	68	F	2	0	0	I	NED	125	No	NA	MSS	Wild-type	Rectum
6657	Primary Tumor	10/6/2004	32	F	3	2	0	III	NED	137	Yes	66	MSI-low	Mutant	Sigmoid colon
6706	Primary Tumor	10/6/2004	63	M	3	0	0	II	NED	139	No	NA	MSS	Mutant	Descending colon
6840	Primary Tumor	10/6/2004	64	M	3	0	0	II	DOD	27	Yes	2	NA	NA	Ascending colon
6997	Primary Tumor	9/12/2005	71	F	3	0	0	II	NED	133	No	NA	MSI-low	NA	Descending colon
7061	Primary Tumor	10/6/2004	62	F	2	1	0	III	NED	123	No	NA	MSS	Mutant	Sigmoid colon
7145	Primary Tumor	10/6/2004	76	F	2	0	0	I	NED	95	No	NA	MSI-low	Mutant	Sigmoid colon
7427	Primary Tumor	10/6/2004	48	M	3	1	0	III	DOD	51	Yes	19	MSS	Wild-type	Descending colon
7576	Primary Tumor	4/6/2004	69	M	3	0	0	II	NED	58	No	NA	MSS	Mutant	Cecum
7632	Primary Tumor	4/6/2004	59	M	2	1	0	III	NED	59	No	NA	MSS	Mutant	Transverse colon
7662	Primary Tumor	4/6/2004	71	F	3	2	1	IV	DOD	45	NA	NA	MSS	Mutant	Transverse colon
7721	Primary Tumor	4/6/2004	77	M	3	1	0	III	DOD	99	Yes	11	MSS	Mutant	Cecum
7925	Primary Tumor	12/8/2004	74	M	3	0	1	IV	DOD	17	NA	NA	MSI-high	Mutant	Transverse colon
7930	Primary Tumor	12/8/2004	48	F	3	2	1	IV	DOD	13	NA	NA	MSS	Mutant	Sigmoid colon
7973	Primary Tumor	12/8/2004	53	M	2	1	0	III	NED	119	No	NA	MSS	Mutant	Rectosigmoid
8018	Primary Tumor	12/8/2004	76	M	3	0	1	IV	DOD	11	NA	NA	MSS	Mutant	Ascending colon
8029	Primary Tumor	12/8/2004	70	M	3	2	0	III	NED	47	No	NA	MSS	Mutant	Rectosigmoid
8061	Primary Tumor	12/8/2004	35	M	2	0	0	I	NED	119	No	NA	MSS	Mutant	Sigmoid colon
8168	Primary Tumor	12/8/2004	73	M	3	0	0	II	NED	125	No	NA	NA	NA	Sigmoid colon
8792	Primary Tumor	5/11/2004	65	F	3	2	0	III	DOD	80	Yes	27	MSS	Wild-type	Sigmoid colon
9054	Primary Tumor	5/11/2004	78	F	3	0	0	II	NED	44	No	NA	MSS	Mutant	Descending colon
9077	Primary Tumor	3/12/2004	79	M	3	0	0	II	DUN	108	No	NA	MSS	Mutant	Sigmoid colon
9185	Primary Tumor	3/12/2004	74	M	3	0	0	II	NED	119	No	NA	MSI-high	Wild-type	Transverse colon
9297	Primary Tumor	5/11/2004	67	F	3	1	1	IV	DOD	32	Yes	17	MSI-low	Mutant	Sigmoid colon
9343	Primary Tumor	5/11/2004	61	M	3	0	0	II	NED	120	No	NA	NA	NA	Cecum
9394	Primary Tumor	5/11/2004	51	M	1	1	0	III	NED	111	No	NA	MSS	Mutant	Sigmoid colon
9420	Primary Tumor	5/11/2004	52	F	4	2	1	IV	AWD	125	NA	NA	MSS	Mutant	Rectum
9468	Primary Tumor	3/12/2004	38	F	3	2	1	IV	DOD	8	NA	NA	MSS	Wild-type	Ascending colon
9728	Primary Tumor	24/11/2004	67	M	3	0	0	II	NED	110	No	NA	MSS	Wild-type	Cecum
9811	Primary Tumor	24/11/2004	84	M	3	0	0	II	NED	62	NA	NA	MSS	Mutant	Descending colon
10194	Primary Tumor	24/11/2004	60	M	3	2	1	IV	DOD	36	NA	NA	MSS	Mutant	Ascending colon
10216	Primary Tumor	9/3/2005	75	F	3	0	0	II	NED	78	No	NA	MSS	Wild-type	Sigmoid colon
10264	Primary Tumor	9/3/2005	78	M	3	0	0	II	NED	54	No	NA	MSS	NA	Ascending colon
10368	Primary Tumor	9/3/2005	55	M	4	2	1	IV	DOD	19	NA	NA	NA	NA	Cecum
10512	Primary Tumor	9/3/2005	44	F	1	0	0	I	NED	47	No	NA	MSS	Mutant	Sigmoid colon
10630	Primary Tumor	9/3/2005	59	M	2	0	0	I	NED	106	No	NA	MSI-high	Wild-type	Descending colon
11325	Primary Tumor	4/3/2005	75	F	3	0	0	II	NED	109	No	NA	MSS	NA	Rectosigmoid
11718	Primary Tumor	4/3/2005	61	F	4	2	1	IV	DOD	23	NA	NA	MSS	NA	Cecum
12237	Primary Tumor	4/3/2005	63	F	3	0	0	II	NED	111	No	NA	MSS	Mutant	Transverse colon
12292	Primary Tumor	4/3/2005	62	M	3	0	1	IV	DOD	11	NA	NA	MSS	NA	Sigmoid colon
12297	Primary Tumor	4/3/2005	54	M	3	0	0	II	NED	95	No	NA	MSS	Wild-type	Splenic Flexure
12355	Primary Tumor	4/3/2005	72	F	2	0	0	I	DUN	63	No	NA	MSS	NA	Rectosigmoid
12847	Primary Tumor	4/3/2005	69	M	2	0	0	I	DOC	76	No	NA	MSS	NA	Sigmoid colon
13321	Primary Tumor	4/3/2005	59	M	2	0	0	I	DOC	10	No	NA	MSS	NA	Descending colon
13357	Primary Tumor	22/03/2005	63	F	3	0	0	II	DUN	86	No	NA	MSI-high	Wild-type	Descending colon
14475	Primary Tumor	22/03/2005	62	F	3	2	1	IV	DOD	15	NA	NA	MSS	NA	Ascending colon
15329	Primary Tumor	14/12/2005	79	F	3	0	0	II	NED	39	No	NA	MSI-low	NA	Cecum
A0319	Primary Tumor	10/5/2005	77	F	3	0	1	IV	DUN	86	No	NA	MSS	NA	Cecum
A0702	Primary Tumor	10/5/2005	58	M	3	2	1	IV	DOD	67	NA	NA	NA	NA	Descending colon
A1516	Primary Tumor	20/05/2005	78	M	3	1	0	III	DUN	40	No	NA	MSI-high	NA	Ascending colon
A1644	Primary Tumor	11/5/2005	37	M	3	2	1	IV	DOD	26	Yes	1	MSI-low	NA	Sigmoid colon
A1716	Primary Tumor	14/06/2005	68	F	3	0	0	II	NED	86	No	NA	MSI-high	Wild-type	Ascending colon
A2226	Primary Tumor	14/06/2005	76	F	3	0	0	II	NED	78	No	NA	MSS	Mutant	Transverse colon
A2367	Primary Tumor	14/06/2005	70	F	3	1	0	III	NED	86	Yes	16	MSS	Mutant	Ascending colon
A2434	Primary Tumor	14/12/2005	69	M	3	0	1	IV	DOD	37	NA	NA	MSS	Mutant	Descending colon
A2715	Primary Tumor	6/10/2005	31	M	3	0	1	IV	DOD	41	Yes	6	MSS	NA	Rectum
A3536	Primary Tumor	14/06/2005	43	F	3	1	0	III	NED	66	No	NA	MSI-low	NA	Descending colon
A4248	Primary Tumor	11/5/2005	25	F	3	0	0	II	NED	32	No	NA	MSI-high	NA	Descending colon
A4342	Primary Tumor	10/5/2005	40	M	2	1	0	III	NED	60	No	NA	MSI-low	Wild-type	Cecum
A4779	Primary Tumor	6/10/2005	68	M	3	0	0	II	DUN	40	No	NA	MSS	NA	Cecum
A4792	Primary Tumor	20/05/2005	23	F	3	2	0	III	NED	69	No	NA	MSS	NA	Hepatic Flexure
A4902	Primary Tumor	6/10/2005	78	M	3	1	1	IV	NED	17	No	NA	NA	NA	Rectosigmoid
A4947	Primary Tumor	20/05/2005	63	M	3	0	0	II	NED	79	Yes	11	MSI-low	Wild-type	Sigmoid colon
A5135	Primary Tumor	30/11/2003	67	M	3	0	0	II	NED	16	No	NA	NA	NA	Ascending colon
A5320	Primary Tumor	12/10/2005	48	F	3	2	0	III	NED	78	Yes	17	MSS	Mutant	Ascending colon
A5465	Primary Tumor	12/10/2005	75	F	3	1	0	III	NED	55	No	NA	MSS	NA	Splenic Flexure
A5627	Primary Tumor	12/10/2005	57	M	4	1	0	III	NED	19	No	NA	MSS	NA	Sigmoid colon
A6141	Primary Tumor	4/11/2005	73	M	3	0	0	II	NED	12	No	NA	NA	NA	Transverse colon
A6275	Primary Tumor	12/10/2005	87	F	2	0	0	I	DUN	55	No	NA	MSI-high	NA	Cecum
A7366	Primary Tumor	14/10/2005	70	F	3	0	0	II	NED	70	No	NA	MSI-high	NA	Cecum
A8307	Primary Tumor	20/05/2005	65	F	4	2	1	IV	NED	53	No	NA	MSS	NA	Cecum
A8528	Primary Tumor	14/10/2005	62	M	3	1	0	III	DUN	44	Yes	19	MSS	NA	Cecum
C0081	Primary Tumor	19/01/2005	47	F	3	1	1	IV	DOD	2	NA	NA	MSS	Mutant	Cecum
C0101	Primary Tumor	5/1/2005	66	F	4	0	1	IV	DUN	196	No	NA	MSS	Mutant	Sigmoid colon
C0104	Primary Tumor	4/1/2005	54	F	4	2	1	IV	DOD	21	Yes	11	MSS	Wild-type	Sigmoid colon
C0105	Primary Tumor	28/12/2006	78	F	2	0	0	I	NED	89	No	NA	MSI-high	Wild-type	Cecum
C0111	Primary Tumor	13/06/2003	58	M	3	0	0	II	NED	91	No	NA	MSI-low	Mutant	Transverse colon
C0112	Primary Tumor	13/06/2003	84	M	3	0	0	II	DOC	0	No	NA	MSI-low	Wild-type	Sigmoid colon
C0113	Primary Tumor	4/1/2005	61	F	2	0	0	I	NED	79	No	NA	MSS	Mutant	Rectum
C0114	Primary Tumor	13/06/2003	45	F	4	2	0	III	DOD	44	Yes	24	MSS	Mutant	Cecum
C0115	Primary Tumor	5/1/2005	61	M	3	1	1	IV	DOD	27	NA	NA	MSI-low	Mutant	Sigmoid colon
C0117	Primary Tumor	18/06/2003	71	M	3	0	1	IV	DOD	38	Yes	34	NA	NA	Cecum
C0122	Primary Tumor	5/1/2005	85	F	2	0	1	IV	DOD	26	Yes	18	MSS	Wild-type	Rectum
C0123	Primary Tumor	5/1/2005	56	F	3	0	0	II	NED	112	No	NA	NA	Mutant	Ascending colon
C0124	Primary Tumor	5/1/2005	51	F	3	0	1	IV	DOD	9	NA	NA	MSS	Mutant	Sigmoid colon
C0125	Primary Tumor	5/1/2005	77	M	3	2	0	III	NED	90	No	NA	MSS	Mutant	Rectum
C0127	Primary Tumor	5/1/2005	61	F	3	0	0	II	NED	201	No	NA	MSS	Mutant	Rectosigmoid
C0128	Primary Tumor	19/01/2005	77	F	3	2	0	III	DUN	175	No	NA	MSS	Mutant	Descending colon
C0130	Primary Tumor	19/01/2005	71	F	2	0	0	I	DUN	196	No	NA	MSI-high	Mutant	Rectum
C0134	Primary Tumor	18/06/2003	65	F	2	0	0	I	AUN	86	No	NA	MSI-high	Wild-type	Ascending colon
C0136	Primary Tumor	28/05/2003	80	F	3	2	1	IV	AWD	1	NA	NA	MSI-low	Mutant	Ascending colon
C0137	Primary Tumor	18/04/2003	71	F	3	0	0	II	DOC	134	No	NA	MSS	Mutant	Sigmoid colon
C0140	Primary Tumor	28/12/2006	44	F	4	0	0	II	DOD	156	Yes	131	MSI-high	Wild-type	Cecum
C0147	Primary Tumor	19/01/2005	73	F	3	0	0	II	NED	76	No	NA	MSS	Mutant	Sigmoid colon
C0149	Primary Tumor	19/01/2005	67	M	3	0	0	II	NED	85	No	NA	MSS	Wild-type	Rectum
C0151	Primary Tumor	19/06/2003	84	F	3	1	0	III	DUN	100	NA	NA	MSS	Wild-type	Descending colon
C0153	Primary Tumor	11/4/2003	78	F	3	1	0	III	DOD	27	Yes	26	MSS	Mutant	Rectosigmoid
C0154	Primary Tumor	8/5/2003	61	M	3	0	0	II	NED	76	No	NA	MSS	Mutant	Sigmoid colon
C0155	Primary Tumor	28/12/2006	82	M	3	0	1	IV	DOD	15	NA	NA	MSS	Wild-type	Transverse colon
C0156	Primary Tumor	19/06/2003	57	M	3	0	0	II	NED	90	No	NA	MSI-high	Mutant	Rectosigmoid
C0157	Primary Tumor	28/02/2006	68	M	3	0	0	II	DUN	137	No	NA	MSS	Mutant	Ascending colon
C0158	Primary Tumor	8/5/2003	58	M	2	2	0	III	AUN	117	No	NA	MSS	Mutant	Rectosigmoid
C0159	Primary Tumor	21/01/2005	38	M	3	2	1	IV	DOD	19	NA	NA	MSS	Mutant	Sigmoid colon
C0168	Primary Tumor	21/01/2005	65	M	3	1	1	IV	DOD	5	NA	NA	MSI-high	Wild-type	Descending colon
C0170	Primary Tumor	8/5/2003	65	F	3	0	0	II	DOD	169	Yes	54	MSS	Mutant	Sigmoid colon
C0171	Primary Tumor	8/5/2003	64	F	2	0	0	I	NED	203	No	NA	MSS	Wild-type	Sigmoid colon
C0172	Primary Tumor	22/05/2003	81	F	3	0	0	II	DUN	87	No	NA	MSS	Mutant	Descending colon
C0178	Primary Tumor	8/5/2003	77	M	3	1	0	III	DUN	136	No	NA	NA	Mutant	Cecum
C0180	Primary Tumor	28/05/2003	79	M	2	0	0	I	DUN	98	No	NA	MSS	Wild-type	Sigmoid colon
C0181	Primary Tumor	21/01/2005	82	F	3	0	0	II	DUN	134	No	NA	MSS	Wild-type	Sigmoid colon
C0186	Primary Tumor	28/12/2006	37	F	3	1	1	IV	DOD	8	NA	NA	MSS	Wild-type	Sigmoid colon
C0192	Primary Tumor	28/12/2006	58	M	2	0	0	I	DUN	69	No	NA	MSS	Mutant	Sigmoid colon
C0193	Primary Tumor	30/04/2003	61	M	3	2	1	IV	DOD	12	No	NA	MSI-high	Wild-type	Ascending colon
C0194	Primary Tumor	18/04/2003	75	M	3	2	0	III	DOC	27	No	NA	MSS	Mutant	Ascending colon
C0198	Primary Tumor	24/04/2003	63	M	2	0	0	I	DUN	91	No	NA	MSS	Mutant	Sigmoid colon
C0200	Primary Tumor	21/01/2005	70	M	3	1	1	IV	DOD	20	NA	NA	NA	Mutant	Descending colon
C0203	Primary Tumor	21/01/2005	55	M	3	0	0	II	NED	124	No	NA	NA	Wild-type	Rectum
C0210	Primary Tumor	21/05/2003	80	F	3	2	0	III	DUN	120	No	NA	MSI-high	Mutant	Cecum
C0221	Primary Tumor	21/01/2005	66	F	3	2	0	III	NED	86	No	NA	MSS	Mutant	Rectum
C0225	Primary Tumor	9/3/2005	38	M	3	2	0	III	DOD	19	Yes	12	MSS	Wild-type	Rectum
C0234	Primary Tumor	29/12/2006	54	M	3	1	1	IV	DOD	21	Yes	6	MSI-high	Wild-type	Rectum
C0238	Primary Tumor	17/02/2005	45	M	3	1	0	III	DOC	137	No	NA	MSI-high	Mutant	Rectum
C0257	Primary Tumor	17/02/2005	78	M	4	0	0	II	DOC	80	No	NA	MSS	Mutant	Sigmoid colon
C0273	Primary Tumor	28/12/2006	59	F	3	2	0	III	NED	159	No	NA	MSI-high	Wild-type	Descending colon
C0275	Primary Tumor	17/02/2005	74	F	3	2	0	III	DOD	29	Yes	29	MSI-high	Mutant	Cecum
C0283	Primary Tumor	17/02/2005	57	M	2	1	0	III	NED	97	No	NA	MSI-high	Wild-type	Descending colon
C0285	Primary Tumor	8/5/2003	47	M	2	1	1	IV	DOD	25	NA	NA	MSS	Mutant	Sigmoid colon
C0295	Primary Tumor	17/02/2005	65	M	3	1	0	III	DUN	113	No	NA	MSI-high	Wild-type	Sigmoid colon
C0297	Primary Tumor	17/04/2003	85	F	1	0	0	I	DOC	66	No	NA	MSI-high	Mutant	Sigmoid colon
C0298	Primary Tumor	17/02/2005	62	M	3	1	0	III	NED	75	No	NA	MSI-high	Mutant	Rectosigmoid
C0312	Primary Tumor	9/3/2005	73	F	3	1	0	III	DOC	72	No	NA	MSI-high	Mutant	Sigmoid colon
C0323	Primary Tumor	8/5/2003	19	F	3	2	1	IV	DOD	7	NA	NA	MSI-high	Wild-type	Ascending colon
C0329	Primary Tumor	17/04/2003	70	M	3	1	1	IV	DOD	23	NA	NA	MSS	Mutant	Descending colon
C0330	Primary Tumor	29/12/2006	47	F	3	0	0	II	NED	148	No	NA	MSI-high	NA	Ascending colon
C0334	Primary Tumor	29/12/2006	57	F	3	0	0	II	NED	125	No	NA	MSI-high	NA	Ascending colon
C0353	Primary Tumor	25/04/2003	65	M	3	1	1	IV	DOD	47	Yes	17	MSS	Mutant	Rectosigmoid
C0415	Primary Tumor	10/6/2003	77	F	3	0	1	IV	DOD	30	NA	NA	MSS	Wild-type	Rectosigmoid
C0472	Primary Tumor	10/6/2003	44	M	3	1	1	IV	DOD	23	Yes	6	MSS	Mutant	Cecum
C0487	Primary Tumor	29/12/2006	23	F	2	0	0	I	NED	35	No	NA	MSI-high	NA	Ascending colon
C0667	Primary Tumor	13/06/2003	39	M	3	0	1	IV	DOD	18	NA	NA	MSS	Wild-type	Rectosigmoid

## Sheet: TCGA
Id	futime	fustat	age	gender	grade	stage	T	M	N
TCGA-AA-3712	0	0	65	MALE	unknow	Stage III	T3	M0	N2
TCGA-AA-3814	0	0	85	FEMALE	unknow	Stage IIA	T3	M0	N0
TCGA-AA-A03F	0	0	90	FEMALE	unknow	Stage III	T3	M0	N2
TCGA-CL-5918	0	0	90	FEMALE	unknow	Stage IIA	T3	MX	N0
TCGA-AA-3529	0	1	78	FEMALE	unknow	Stage IIIC	T3	M0	N2
TCGA-AG-3602	0	0	66	FEMALE	unknow	Stage IIIC	T3	M0	N2
TCGA-AA-3984	0	0	61	FEMALE	unknow	Stage IIA	T3	M0	N0
TCGA-CK-6746	0	0	84	FEMALE	unknow	Stage IIB	T4b	MX	N0
TCGA-AA-3850	0	1	74	MALE	unknow	Stage I	T2	M0	N0
TCGA-AG-4015	0	0	85	FEMALE	unknow	Stage IIA	T3	M0	N0
TCGA-AG-A01L	0	0	58	MALE	unknow	Stage IIIB	T3	M0	N1
TCGA-AA-3852	0	1	88	MALE	unknow	Stage IIA	T3	M0	N0
TCGA-AA-3693	0	0	77	FEMALE	unknow	Stage IV	T4	M1	N1
TCGA-NH-A5IV	0	0	90	FEMALE	unknow	Stage IIA	T3	MX	N0
TCGA-AA-A022	0	0	88	FEMALE	unknow	Stage II	T4	M0	N0
TCGA-AA-3672	0	0	90	FEMALE	unknow	Stage III	T3	M0	N1
TCGA-G4-6302	0	0	90	FEMALE	unknow	Stage IIA	T3	M0	N0
TCGA-AG-A01Y	0	0	49	FEMALE	unknow	Stage II	T3	M0	N0
TCGA-AG-3725	0	0	90	FEMALE	unknow	Stage III	T3	M0	N2
TCGA-CK-5915	0	0	63	MALE	unknow	Stage I	T2	MX	N0
TCGA-AA-3684	0	0	65	FEMALE	unknow	Stage IV	T4	M1	N2
TCGA-G4-6298	0	1	90	MALE	unknow	Stage IIIB	T4a	MX	N1
TCGA-AA-3695	0	0	63	FEMALE	unknow	Stage IV	T3	M1	N2
TCGA-AG-A01W	0	0	67	FEMALE	unknow	Stage II	T3	M0	N0
TCGA-AA-3872	0	0	45	MALE	unknow	Stage IV	T4	M1	N2
TCGA-AA-3845	0	1	86	FEMALE	unknow	Stage IIA	T3	M0	N0
TCGA-AA-3527	0	0	90	FEMALE	unknow	Stage IIA	T3	M0	N0
TCGA-AD-A5EJ	0	0	74	FEMALE	unknow	Stage IIA	T3	MX	N0
TCGA-AG-3601	0	0	68	MALE	unknow	Stage IIIB	T4	M0	N1
TCGA-G4-6626	1	1	90	MALE	unknow	Stage IIA	T3	M0	N0
TCGA-AA-3492	1	1	90	FEMALE	unknow	Stage II	T3	M0	N0
TCGA-AA-3525	1	0	90	MALE	unknow	Stage IIIB	T3	M0	N1
TCGA-AY-6196	6	0	47	MALE	unknow	Stage IIIC	T3	unknow	N2b
TCGA-AM-5820	14	0	59	FEMALE	unknow	Stage IVA	T4a	M1	N2
TCGA-F4-6854	16	0	77	FEMALE	unknow	Stage IIA	T3	M0	N0
TCGA-AA-A02O	28	0	82	MALE	unknow	Stage II	T3	M0	N0
TCGA-AM-5821	28	0	68	FEMALE	unknow	Stage IIA	T3	M0	N0
TCGA-AY-4071	29	1	63	FEMALE	unknow	Stage I	T1	unknow	N0
TCGA-AA-3543	30	0	84	MALE	unknow	Stage I	T2	M0	N0
TCGA-AA-A00R	30	0	64	FEMALE	unknow	Stage I	T2	M0	N0
TCGA-AG-3742	30	0	85	FEMALE	unknow	Stage I	T1	M0	N0
TCGA-AA-3856	30	0	59	MALE	unknow	Stage IIA	T3	M0	N0
TCGA-AG-3605	30	0	85	FEMALE	unknow	Stage IV	T3	M1	N1
TCGA-AA-3818	30	1	78	FEMALE	unknow	Stage IIA	T3	M0	N0
TCGA-AG-3878	30	0	64	MALE	unknow	Stage I	T2	M0	N0
TCGA-AG-3727	30	0	78	FEMALE	unknow	Stage III	T3	M0	N1
TCGA-AA-3518	31	0	81	FEMALE	unknow	Stage IIA	T3	M0	N0
TCGA-AA-3494	31	0	55	MALE	unknow	Stage IV	T3	M1	N0
TCGA-AA-A01Q	31	0	48	FEMALE	unknow	Stage II	T3	M0	N0
TCGA-AG-3883	31	0	69	MALE	unknow	Stage I	T2	M0	N0
TCGA-AA-A01S	31	0	47	FEMALE	unknow	Stage III	T3	M0	N1
TCGA-AG-A020	31	0	57	FEMALE	unknow	Stage III	T3	M0	N1
TCGA-AA-3514	31	0	81	FEMALE	unknow	Stage I	T2	M0	N0
TCGA-AA-3821	31	0	81	FEMALE	unknow	Stage I	T2	M0	N0
TCGA-AG-4007	31	0	87	MALE	unknow	Stage IV	T4	M1	N2
TCGA-AG-A01J	31	0	59	FEMALE	unknow	Stage IIA	T3	M0	N0
TCGA-AA-A01V	31	0	59	MALE	unknow	Stage I	T2	M0	N0
TCGA-AG-3896	31	0	85	FEMALE	unknow	Stage I	T2	M0	N0
TCGA-AG-3586	31	0	72	FEMALE	unknow	Stage III	T3	M0	N2
TCGA-AA-3496	31	0	83	FEMALE	unknow	Stage II	T3	M0	N0
TCGA-AZ-4323	43	1	37	MALE	unknow	Stage IV	T4	M1	N2
TCGA-F4-6704	47	0	60	MALE	unknow	Stage IIIC	T3	MX	N2b
TCGA-5M-AAT4	49	1	74	MALE	unknow	Stage IV	T3	M1b	N0
TCGA-AG-A026	59	1	66	MALE	unknow	Stage II	T4	M0	N0
TCGA-AZ-6608	59	1	55	FEMALE	unknow	Stage IIIA	T2	M0	N1
TCGA-AA-A02H	61	1	74	FEMALE	unknow	Stage IV	T3	M1	N2
TCGA-AA-3952	61	1	68	MALE	unknow	Stage IIIC	T3	M0	N2
TCGA-AA-3966	61	0	89	FEMALE	unknow	Stage IIA	T3	M0	N0
TCGA-CK-6748	61	0	45	FEMALE	unknow	Stage IV	T3	M1	N1
TCGA-AG-3594	61	1	77	MALE	unknow	Stage IIA	T3	M0	N0
TCGA-CM-5864	61	0	60	MALE	unknow	Stage I	T2	M0	N0
TCGA-AA-3930	61	1	66	MALE	unknow	Stage IV	T3	M1	N2
TCGA-AA-3666	61	1	68	MALE	unknow	Stage III	T3	M0	N1
TCGA-CA-5256	65	0	54	FEMALE	unknow	Stage IIA	T3	M0	N0
TCGA-CA-5254	68	0	42	FEMALE	unknow	Stage IIA	T3	M0	N0
TCGA-AH-6547	76	1	79	FEMALE	unknow	unknow	T3	MX	N0
TCGA-CK-6747	89	0	87	FEMALE	unknow	Stage IIA	T3	MX	N0
TCGA-AA-A02E	90	1	82	FEMALE	unknow	Stage IV	T3	M1	N1
TCGA-CM-6680	91	0	78	FEMALE	unknow	Stage IIIB	T3	M0	N2a
TCGA-AG-3574	91	1	89	FEMALE	unknow	Stage II	T3	M0	N0
TCGA-CA-5255	93	0	45	MALE	unknow	Stage IIA	T3	M0	N0
TCGA-AZ-6607	97	1	69	MALE	unknow	Stage IV	T4	M1	N2
TCGA-CA-5796	99	0	52	FEMALE	unknow	Stage IIA	T3	M0	N0
TCGA-CA-5797	100	0	56	MALE	unknow	Stage IIA	T3	M0	N0
TCGA-EF-5830	106	0	54	MALE	unknow	Stage IIB	T4a	M0	N0
TCGA-AG-4021	121	1	84	FEMALE	unknow	Stage IV	T3	M1	N2
TCGA-CM-6678	122	0	63	FEMALE	unknow	Stage IVA	T4a	M1a	N1c
TCGA-CM-6167	122	0	57	FEMALE	unknow	Stage IIIC	T3	M0	N2b
TCGA-CM-6679	122	0	58	MALE	unknow	Stage IIA	T3	M0	N0
TCGA-DC-6682	122	0	57	MALE	unknow	Stage IIA	T3	M0	N0
TCGA-AA-A00N	122	1	75	MALE	unknow	Stage IIB	T4	M0	N0
TCGA-CM-4752	123	0	58	MALE	unknow	Stage IIA	T3	M0	N0
TCGA-EF-5831	127	0	72	MALE	unknow	Stage IIA	T3	M0	N0
TCGA-4N-A93T	146	0	67	MALE	unknow	Stage IIIB	T4a	M0	N1b
TCGA-D5-6537	146	1	64	MALE	unknow	Stage IIIB	T3	MX	N1a
TCGA-CM-6674	150	0	39	MALE	unknow	Stage IIA	T3	M0	N0
TCGA-AA-3488	153	1	58	MALE	unknow	Stage IV	T3	M1	N2
TCGA-AA-A02J	153	1	70	FEMALE	unknow	Stage IV	T3	M1	N0
TCGA-CM-5862	153	1	80	MALE	unknow	Stage IVA	T3	M1a	N1a
TCGA-CM-6676	153	0	82	MALE	unknow	Stage I	T2	M0	N0
TCGA-CM-6675	153	0	35	MALE	unknow	Stage IVB	T3	M1b	N2b
TCGA-DC-5869	153	0	62	FEMALE	unknow	Stage IIIB	T3	M0	N1a
TCGA-AA-3696	153	1	75	FEMALE	unknow	Stage IV	T3	M1	N1
TCGA-DC-6683	153	0	43	MALE	unknow	Stage IIIB	T3	M0	N1b
TCGA-CM-6677	153	0	75	FEMALE	unknow	Stage IIA	T3	M0	N0
TCGA-AZ-4616	156	1	82	FEMALE	unknow	Stage IV	T3	M1	N2
TCGA-AZ-6605	159	1	77	MALE	unknow	Stage IIIB	T4	M0	N1
TCGA-DT-5265	161	0	51	MALE	unknow	Stage II	T3	M0	N0
TCGA-AZ-4614	172	1	71	FEMALE	unknow	Stage IVA	T4a	M1	N1
TCGA-AD-6899	176	1	84	MALE	unknow	Stage IIIC	T4a	MX	N2b
TCGA-DM-A285	179	1	71	FEMALE	unknow	Stage IV	T3	M1	N2
TCGA-CM-6168	181	0	84	FEMALE	unknow	Stage IIA	T3	M0	N0
TCGA-DC-6681	181	0	70	FEMALE	unknow	Stage IVA	T3	M1a	N2a
TCGA-CM-6171	182	0	77	FEMALE	unknow	Stage I	T2	M0	N0
TCGA-AA-3681	182	0	77	FEMALE	unknow	Stage III	T3	M0	N1
TCGA-AG-A00C	183	0	49	FEMALE	unknow	Stage IIIB	T3	M0	N1
TCGA-AG-3600	184	0	62	MALE	unknow	Stage IIIC	T3	M0	N2
TCGA-CM-4743	184	0	69	MALE	unknow	Stage IIA	T3	M0	N0
TCGA-CI-6619	184	0	41	MALE	unknow	Stage IV	T3	M1	N1c
TCGA-AA-3662	184	0	80	FEMALE	unknow	Stage IV	T4	M1	N2
TCGA-F4-6570	188	1	78	FEMALE	unknow	Stage IIA	T3	M0	N0
TCGA-A6-6782	189	0	82	MALE	unknow	Stage IIB	T4a	MX	N0
TCGA-AZ-6599	206	1	72	MALE	unknow	Stage I	T2	MX	N0
TCGA-AA-3663	212	0	42	MALE	unknow	Stage II	T3	M0	N0
TCGA-CM-6165	212	0	74	MALE	unknow	Stage IIA	T3	M0	N0
TCGA-DC-6156	212	0	62	MALE	unknow	Stage IVA	T4a	M1a	N2b
TCGA-AA-3511	212	0	64	MALE	unknow	Stage II	T4	M0	N0
TCGA-CM-6172	212	0	70	FEMALE	unknow	Stage IIIB	T3	M0	N1a
TCGA-CM-6161	212	0	36	FEMALE	unknow	Stage I	T2	M0	N0
TCGA-CM-6162	212	0	48	FEMALE	unknow	Stage IIIB	T3	M0	N1a
TCGA-CM-4744	214	0	69	MALE	unknow	Stage I	T2	M0	N0
TCGA-AA-3489	214	1	75	MALE	unknow	Stage II	T3	M0	N0
TCGA-CM-4748	214	0	53	MALE	unknow	Stage IIIB	T4a	M0	N1a
TCGA-AG-3581	215	0	63	MALE	unknow	Stage I	T2	M0	N0
TCGA-DC-6158	216	0	70	MALE	unknow	Stage I	T2	M0	N0
TCGA-DC-6155	225	0	31	FEMALE	unknow	Stage IIIA	T2	M0	N1b
TCGA-DM-A1DA	228	1	71	FEMALE	unknow	Stage IIIC	T3	M0	N2
TCGA-D5-6898	229	0	51	FEMALE	unknow	Stage I	T2	M0	N0
TCGA-A6-4107	231	0	57	FEMALE	unknow	Stage IIIB	T3	M0	N1b
TCGA-DM-A280	236	1	70	FEMALE	unknow	Stage IIA	T3	M0	N0
TCGA-CM-6170	242	0	73	FEMALE	unknow	Stage I	T2	M0	N0
TCGA-AA-3989	242	1	84	MALE	unknow	Stage IV	T3	M1	N2
TCGA-AA-3980	242	0	89	FEMALE	unknow	Stage I	T2	M0	N0
TCGA-CM-6169	243	0	67	MALE	unknow	Stage IIA	T3	M0	N0
TCGA-AG-3726	243	0	63	FEMALE	unknow	Stage I	T2	M0	N0
TCGA-AG-3580	244	0	67	MALE	unknow	Stage I	T1	M0	N0
TCGA-CM-4747	244	0	47	MALE	unknow	Stage IVA	T4a	M1a	N1b
TCGA-CM-4750	244	0	34	FEMALE	unknow	Stage IIIA	T1	M0	N1b
TCGA-A6-3810	247	0	62	MALE	unknow	Stage IIA	T3	M0	N0
TCGA-F5-6813	252	0	70	MALE	unknow	Stage IIIC	T4a	M0	N2
TCGA-G4-6295	254	0	70	FEMALE	unknow	Stage II	T3	M0	N0
TCGA-A6-6141	255	0	31	MALE	unknow	Stage IIA	T3	M0	N0
TCGA-QG-A5Z1	256	1	71	MALE	unknow	Stage IIIB	T3	MX	N1b
TCGA-EI-7004	257	0	37	FEMALE	unknow	unknow	T4a	M0	N2b
TCGA-AF-5654	257	0	73	FEMALE	unknow	Stage I	T2	M0	N0
TCGA-A6-6651	259	0	55	FEMALE	unknow	Stage IIIB	T3	MX	N1b
TCGA-EI-6882	262	0	59	MALE	unknow	Stage IIA	T3	M0	N0
TCGA-F4-6459	262	1	61	FEMALE	unknow	Stage IIIB	T3	M0	N2a
TCGA-DC-6154	273	0	57	FEMALE	unknow	Stage IVA	T4a	M1	N2b
TCGA-CM-5341	273	0	82	FEMALE	unknow	Stage IIIA	T2	M0	N1a
TCGA-D5-6926	275	0	65	MALE	unknow	Stage IIIB	T4a	M0	N1
TCGA-AG-A016	276	0	55	MALE	unknow	Stage IV	T3	M1	N2
TCGA-AA-3519	276	0	63	MALE	unknow	Stage III	T3	M0	N1
TCGA-A6-6650	278	0	69	FEMALE	unknow	Stage IIA	T3	M0	N0
TCGA-A6-3808	279	0	73	MALE	unknow	Stage IIA	T3	M0	N0
TCGA-A6-6138	280	0	61	MALE	unknow	Stage I	T2	M0	N0
TCGA-A6-6653	282	0	82	MALE	unknow	Stage I	T2	M0	N0
TCGA-A6-5659	286	0	82	MALE	unknow	Stage I	T2	M0	N0
TCGA-D5-6927	287	0	34	MALE	unknow	Stage IIA	T3	M0	N0
TCGA-5M-AAT6	290	1	40	FEMALE	unknow	Stage IV	T4a	M1a	N2b
TCGA-A6-6781	293	0	43	MALE	unknow	Stage IIIC	T4b	MX	N1b
TCGA-A6-A5ZU	293	0	59	MALE	unknow	Stage IIIB	T3	M0	N1
TCGA-NH-A6GA	302	1	58	MALE	unknow	Stage IIIC	T4a	MX	N2a
TCGA-F5-6464	303	1	77	FEMALE	unknow	Stage IIIC	T4b	M0	N2a
TCGA-CM-5863	304	0	60	FEMALE	unknow	Stage IIIB	T3	M0	N1b
TCGA-DC-5337	304	0	69	MALE	unknow	Stage I	T1	M0	N0
TCGA-CM-5860	304	0	44	MALE	unknow	Stage IIA	T3	M0	N0
TCGA-CM-5344	304	0	39	FEMALE	unknow	Stage IIIB	T3	M0	N1b
TCGA-AA-3811	306	1	84	FEMALE	unknow	Stage III	T3	M0	N2
TCGA-AA-3848	306	1	82	FEMALE	unknow	Stage IIIC	T3	M0	N2
TCGA-CA-6718	306	1	46	MALE	unknow	Stage IIA	T3	M0	N0
TCGA-A6-5661	306	0	80	FEMALE	unknow	Stage IIA	T3	M0	N0
TCGA-D5-6922	308	0	76	MALE	unknow	Stage IIIA	T3	M0	N1
TCGA-BM-6198	310	0	73	MALE	unknow	Stage IIIB	T3	unknow	N1
TCGA-D5-7000	312	0	79	FEMALE	unknow	Stage I	T2	M0	N0
TCGA-A6-3809	314	0	71	FEMALE	unknow	Stage IIB	T4	M0	N0
TCGA-AF-6672	316	0	43	MALE	unknow	Stage IV	T4a	MX	N2b
TCGA-AF-3913	316	1	60	MALE	unknow	Stage IV	T3	M1	N1
TCGA-A6-5667	320	0	40	FEMALE	unknow	Stage IIIB	T3	MX	N1a
TCGA-AF-2691	323	0	48	FEMALE	unknow	Stage I	T1	M0	N0
TCGA-A6-6649	328	0	66	MALE	unknow	Stage IIIB	T3	M0	N1b
TCGA-EI-6884	328	0	71	MALE	unknow	Stage IIIA	T3	M0	N1
TCGA-AD-6964	331	1	58	MALE	unknow	unknow	T4a	unknow	N2b
TCGA-A6-3807	333	0	53	FEMALE	unknow	Stage IIIC	T3	M0	N2
TCGA-AA-A01D	334	1	47	FEMALE	unknow	Stage IIIC	T3	M0	N2
TCGA-NH-A50U	334	1	42	MALE	unknow	Stage IVA	T4a	M1a	N0
TCGA-DC-4745	334	0	49	FEMALE	unknow	Stage IIIB	T3	M0	N1a
TCGA-DC-4749	335	0	57	MALE	unknow	Stage I	T2	M0	N0
TCGA-CM-5349	335	0	68	FEMALE	unknow	Stage IIA	T3	M0	N0
TCGA-AA-3680	335	1	67	FEMALE	unknow	Stage IV	T4	M1	N2
TCGA-CM-5861	335	0	63	FEMALE	unknow	Stage IIA	T3	M0	N0
TCGA-F4-6461	338	1	41	FEMALE	unknow	Stage IIIC	T4b	M0	N2
TCGA-A6-5660	342	0	73	MALE	unknow	Stage IIIC	T3	M0	N2b
TCGA-A6-6648	344	0	56	MALE	unknow	Stage IVA	T3	M1a	N0
TCGA-D5-6932	346	0	69	MALE	unknow	Stage IIA	T3	M0	N0
TCGA-A6-6137	348	0	55	MALE	unknow	Stage IIIB	T3	M0	N1c
TCGA-4T-AA8H	349	0	42	FEMALE	unknow	Stage IIA	T3	MX	N0
TCGA-3L-AA1B	349	0	61	FEMALE	unknow	Stage I	T2	M0	N0
TCGA-EI-6883	350	0	63	MALE	unknow	Stage IIC	T3	M0	N0
TCGA-D5-5541	350	0	63	MALE	unknow	Stage IIIB	T3	M0	N1a
TCGA-A6-6780	354	0	74	MALE	unknow	Stage IIA	T3	MX	N0
TCGA-D5-6928	354	0	80	MALE	unknow	Stage IIA	T3	M0	N0
TCGA-AF-6655	355	0	66	MALE	unknow	Stage IIIA	T2	M0	N1
TCGA-A6-6140	356	0	62	MALE	unknow	Stage IIA	T3	M0	N0
TCGA-AZ-6606	357	1	81	MALE	unknow	Stage IV	T4	M1	N2
TCGA-AF-2690	358	0	76	FEMALE	unknow	Stage IIIC	T3	M0	N2
TCGA-AF-A56N	360	0	47	FEMALE	unknow	Stage IIA	T3	M0	N0
TCGA-AY-6386	360	0	66	FEMALE	unknow	Stage IIIB	T3	M0	N1a
TCGA-F5-6863	361	1	71	FEMALE	unknow	Stage IIIB	T4a	M0	N1
TCGA-A6-5666	362	0	78	MALE	unknow	Stage IIC	T4b	M0	N0
TCGA-T9-A92H	362	0	82	MALE	unknow	Stage IIA	T3	M0	N0
TCGA-A6-5664	362	0	80	MALE	unknow	Stage IIIC	T4a	MX	N2a
TCGA-EI-7002	364	0	58	MALE	unknow	Stage IV	T3	M1	N2
TCGA-D5-6931	365	0	77	MALE	unknow	Stage IIIC	T4b	M0	N2
TCGA-AG-3575	365	0	51	MALE	unknow	Stage II	T3	M0	N0
TCGA-AA-A01G	365	0	63	MALE	unknow	Stage IIA	T3	M0	N0
TCGA-AG-3599	366	0	70	MALE	unknow	Stage I	T2	M0	N0
TCGA-A6-5657	367	0	65	MALE	unknow	Stage IIIB	T3	M0	N1
TCGA-AZ-6600	368	1	64	MALE	unknow	Stage IV	T4	M1	N1
TCGA-A6-6142	368	0	56	FEMALE	unknow	Stage IVA	T3	M1a	N1a
TCGA-AD-5900	370	0	67	MALE	unknow	Stage I	T2	MX	N0
TCGA-CA-6716	371	0	65	MALE	unknow	Stage IIA	T3	M0	N0
TCGA-D5-5538	373	0	60	FEMALE	unknow	Stage IIIB	T3	M0	N1b
TCGA-D5-6920	377	0	77	FEMALE	unknow	Stage IIA	T3	M0	N0
TCGA-F5-6812	378	0	67	MALE	unknow	Stage IIA	T3	M0	N0
TCGA-D5-6923	378	0	57	MALE	unknow	Stage I	T2	M0	N0
TCGA-F5-6864	379	0	74	FEMALE	unknow	Stage IIIB	T3	M0	N2a
TCGA-D5-6539	380	0	45	FEMALE	unknow	unknow	T3	M0	N0
TCGA-CA-6715	383	0	63	MALE	unknow	Stage IIIB	T3	M0	N1
TCGA-DM-A1D8	383	1	50	FEMALE	unknow	unknow	T3	unknow	N1
TCGA-AF-3400	387	0	54	MALE	unknow	Stage IIA	T3	M0	N0
TCGA-A6-2684	387	0	75	FEMALE	unknow	Stage I	T2	M0	N0
TCGA-CA-6717	388	0	57	MALE	unknow	Stage IIA	T3	M0	N0
TCGA-NH-A6GC	389	0	66	FEMALE	unknow	Stage IVB	T4b	M1b	N1b
TCGA-AF-3914	390	0	39	MALE	unknow	Stage IIIB	T3	M0	N2a
TCGA-F5-6571	392	0	62	FEMALE	unknow	Stage IIA	T3	M0	N0
TCGA-CM-5348	393	0	72	MALE	unknow	Stage IIIB	T3	M0	N1a
TCGA-AA-3939	395	0	83	MALE	unknow	Stage IIA	T3	M0	N0
TCGA-AA-3542	395	0	69	MALE	unknow	Stage IIIC	T3	M0	N2
TCGA-AA-3516	396	1	74	FEMALE	unknow	Stage III	T3	M0	N2
TCGA-AA-3552	396	1	85	MALE	unknow	Stage IIIC	T3	M0	N2
TCGA-AG-3892	396	0	57	FEMALE	unknow	Stage I	T1	M0	N0
TCGA-AA-3973	397	0	69	MALE	unknow	Stage IV	T4	M1	N1
TCGA-A6-6654	399	0	65	FEMALE	unknow	Stage IIIB	T3	M0	N1
TCGA-F4-6809	403	1	52	FEMALE	unknow	Stage IVA	T3	M1	N1
TCGA-A6-5665	404	0	84	FEMALE	unknow	Stage IIA	T3	M0	N0
TCGA-DM-A1D7	405	1	82	MALE	unknow	Stage IIA	T3	M0	N0
TCGA-D5-6930	406	0	67	MALE	unknow	Stage IIA	T3	M0	N0
TCGA-F4-6460	407	0	51	FEMALE	unknow	Stage IIIB	T3	M0	N1
TCGA-D5-6929	408	0	49	FEMALE	unknow	Stage IV	T3	M1	N1
TCGA-F4-6569	409	0	60	MALE	unknow	Stage I	T2	M0	N0
TCGA-D5-5540	411	0	73	MALE	unknow	Stage IIA	T3	M0	N0
TCGA-AF-2692	412	0	54	FEMALE	unknow	Stage IIA	T3	M0	N0
TCGA-EI-6885	415	0	57	FEMALE	unknow	Stage IV	T3	M1	N1b
TCGA-F4-6463	415	0	51	MALE	unknow	Stage IIA	T3	M0	N0
TCGA-CI-6621	419	0	63	MALE	unknow	Stage IIIB	T3	MX	N1
TCGA-G4-6323	419	0	50	MALE	unknow	Stage IA	Tis	MX	N0
TCGA-AY-6197	423	0	60	MALE	unknow	Stage IIA	T3	unknow	N0
TCGA-A6-2670	424	0	45	MALE	unknow	Stage IIA	T3	M0	N0
TCGA-AG-3611	424	0	72	MALE	unknow	Stage IIA	T3	M0	N0
TCGA-AA-A004	424	0	76	MALE	unknow	Stage IIA	T3	M0	N0
TCGA-AG-A008	424	0	50	FEMALE	unknow	Stage I	T2	M0	N0
TCGA-A6-2682	424	1	70	MALE	unknow	Stage IV	T4b	M1	N1
TCGA-AA-3561	424	0	72	MALE	unknow	Stage IIA	T3	M0	N0
TCGA-CM-6166	424	0	48	FEMALE	unknow	Stage I	T2	M0	N0
TCGA-CL-4957	425	0	79	FEMALE	unknow	unknow	T3	M0	N1
TCGA-AG-4009	426	0	83	MALE	unknow	Stage I	T2	M0	N0
TCGA-AG-3894	426	0	65	MALE	unknow	Stage IIA	T3	M0	N0
TCGA-AA-3544	426	0	68	MALE	unknow	Stage I	T2	M0	N0
TCGA-AA-3667	426	0	36	FEMALE	unknow	Stage I	T2	M0	N0
TCGA-AA-A02K	426	1	50	MALE	unknow	Stage IV	T4	M1	N2
TCGA-CM-5868	426	0	59	FEMALE	unknow	Stage IVA	T4a	M1a	N1a
TCGA-AG-4005	427	0	64	MALE	unknow	Stage IV	T3	M1	N2
TCGA-DM-A288	427	1	68	MALE	unknow	Stage IIIC	T3	M0	N2
TCGA-CM-6163	427	0	74	MALE	unknow	Stage I	T1	M0	N0
TCGA-D5-6924	435	0	68	MALE	unknow	Stage IIA	T3	M0	N0
TCGA-CA-6719	435	0	77	MALE	unknow	Stage IIA	T3	M0	N0
TCGA-A6-2678	437	0	43	FEMALE	unknow	Stage IIIB	T3	M0	N1
TCGA-AF-4110	441	0	77	MALE	unknow	Stage IVA	T4a	MX	N2b
TCGA-AU-3779	441	0	80	FEMALE	unknow	Stage IIA	T3	M0	N0
TCGA-A6-4105	442	1	79	MALE	unknow	Stage IIA	T3	M0	N0
TCGA-A6-2676	447	0	75	FEMALE	unknow	Stage IIB	T4	M0	N0
TCGA-F5-6861	449	0	60	FEMALE	unknow	Stage IIA	T3	M0	N0
TCGA-A6-5662	453	0	46	MALE	unknow	Stage IVA	T3	M1	N2
TCGA-AA-3844	454	0	78	FEMALE	unknow	Stage IIIC	T3	M0	N2
TCGA-A6-6652	456	0	59	MALE	unknow	Stage IVA	T3	M1	N0
TCGA-AA-A00W	456	0	80	MALE	unknow	Stage I	T1	M0	N0
TCGA-AA-A01C	457	0	75	MALE	unknow	Stage IIIA	T2	M0	N1
TCGA-AA-3679	457	0	59	MALE	unknow	Stage IV	T3	M1	N2
TCGA-AA-A017	457	0	57	FEMALE	unknow	Stage IIA	T3	M0	N0
TCGA-D5-6535	460	0	80	FEMALE	unknow	Stage IIIB	T3	MX	N1
TCGA-A6-5656	462	0	74	MALE	unknow	Stage I	T2	M0	N0
TCGA-A6-2685	464	0	48	FEMALE	unknow	Stage IIA	T3	M0	N0
TCGA-AF-6136	468	0	72	FEMALE	unknow	Stage IIIB	T3	MX	N1b
TCGA-A6-2683	472	0	57	FEMALE	unknow	Stage IV	T4	M1	N0
TCGA-AD-6888	472	1	73	MALE	unknow	Stage IIIB	T3	M0	N1b
TCGA-D5-6541	474	0	49	MALE	unknow	Stage IIA	T3	M0	N0
TCGA-CK-4952	475	0	48	FEMALE	unknow	Stage IIIC	T4	M0	N2
TCGA-NH-A6GB	476	0	71	FEMALE	unknow	Stage IIIC	T3	MX	N2b
TCGA-AY-5543	479	0	65	FEMALE	unknow	Stage IVA	T3	M1	N1a
TCGA-F4-6806	481	0	59	FEMALE	unknow	Stage I	T2	M0	N0
TCGA-EI-6511	482	0	52	MALE	unknow	Stage IIIB	T3	M0	N1
TCGA-AG-3608	485	0	79	FEMALE	unknow	Stage IIA	T3	M0	N0
TCGA-AG-A014	485	0	86	MALE	unknow	Stage I	T2	M0	N0
TCGA-AA-3833	485	0	63	FEMALE	unknow	Stage IIA	T3	M0	N0
TCGA-CM-6164	487	0	46	FEMALE	unknow	Stage IIA	T3	M0	N0
TCGA-A6-2686	488	0	81	FEMALE	unknow	Stage IIA	T3	M0	N0
TCGA-AA-3971	489	0	58	MALE	unknow	Stage III	T3	M0	N1
TCGA-D5-6540	491	0	66	MALE	unknow	Stage I	T2	M0	N0
TCGA-A6-A565	494	1	34	FEMALE	unknow	Stage IIIC	T3	MX	N2
TCGA-F4-6807	494	0	51	FEMALE	unknow	Stage IIIC	T3	M0	N2b
TCGA-AY-4070	496	1	50	FEMALE	unknow	Stage IIIC	T3	M0	N2
TCGA-EI-6514	496	0	59	FEMALE	unknow	Stage IIA	T3	M0	N0
TCGA-F4-6805	496	0	58	FEMALE	unknow	Stage IIA	T3	M0	N0
TCGA-EI-6513	497	0	59	MALE	unknow	Stage IIIB	T3	M0	N1
TCGA-EI-6881	499	0	60	MALE	unknow	Stage IIIA	T3	M0	N1
TCGA-AD-A5EK	500	0	51	MALE	unknow	Stage I	T2	MX	N0
TCGA-A6-2672	503	0	82	FEMALE	unknow	Stage IIIB	T3	M0	N1
TCGA-NH-A8F8	511	1	79	MALE	unknow	Stage IV	T4a	M1	N2b
TCGA-EI-6509	517	0	53	MALE	unknow	Stage IIIC	T3	M0	N2b
TCGA-AA-A00U	518	0	50	MALE	unknow	Stage IIIB	T3	M0	N1
TCGA-AA-3846	518	0	74	FEMALE	unknow	Stage IIA	T3	M0	N0
TCGA-AG-4008	518	0	63	MALE	unknow	Stage IIA	T3	M0	N0
TCGA-CK-6751	518	0	88	FEMALE	unknow	Stage I	T2	MX	N0
TCGA-AG-3890	518	0	62	MALE	unknow	Stage I	T2	M0	N0
TCGA-AA-3866	518	0	78	FEMALE	unknow	Stage I	T2	M0	N0
TCGA-D5-6538	521	0	79	FEMALE	unknow	Stage IIIB	T3	M0	N2
TCGA-A6-2680	522	0	72	FEMALE	unknow	Stage II	T3	M0	N0
TCGA-A6-2674	523	0	71	MALE	unknow	Stage IV	T3	M1	N2
TCGA-AY-A54L	525	0	74	FEMALE	unknow	Stage I	T2	M0	N0
TCGA-EI-6917	531	0	33	MALE	unknow	Stage IIIA	T3	M0	N1
TCGA-AH-6549	532	0	66	MALE	unknow	unknow	T3	MX	NX
TCGA-CK-4947	534	0	46	FEMALE	unknow	Stage IIIB	T4	M0	N1
TCGA-AF-3911	537	0	48	MALE	unknow	Stage IIIC	T3	MX	N2
TCGA-EI-6512	538	0	64	FEMALE	unknow	Stage IIIB	T3	M0	N1
TCGA-D5-6531	540	0	75	MALE	unknow	Stage IIA	T3	M0	N0
TCGA-A6-2677	541	0	68	FEMALE	unknow	Stage IIIC	T3	M0	N2
TCGA-AY-A69D	543	0	55	FEMALE	unknow	Stage IIA	T3	M0	N0
TCGA-D5-6536	543	0	73	MALE	unknow	Stage IIA	T3	M0	N0
TCGA-NH-A8F7	543	0	53	FEMALE	unknow	Stage IIA	T3	MX	N0
TCGA-AA-3554	546	0	62	FEMALE	unknow	Stage IIA	T3	M0	N0
TCGA-AG-3885	546	0	71	FEMALE	unknow	Stage IIIB	T3	M0	N1
TCGA-AF-2689	546	0	41	FEMALE	unknow	Stage IV	T3	M1	N2
TCGA-AA-3831	547	0	66	MALE	unknow	Stage IIA	T3	M0	N0
TCGA-AG-3891	548	0	66	FEMALE	unknow	Stage I	T2	M0	N0
TCGA-AA-A00K	549	0	79	MALE	unknow	Stage IIA	T3	M0	N0
TCGA-AA-3875	549	0	78	FEMALE	unknow	Stage I	T1	M0	N0
TCGA-AA-A00J	549	0	80	MALE	unknow	Stage IIIB	T4	M0	N1
TCGA-A6-2681	552	0	73	FEMALE	unknow	Stage IIA	T3	M0	N0
TCGA-NH-A50T	553	0	68	FEMALE	unknow	Stage IIA	T3	MX	N0
TCGA-D5-6532	555	0	61	MALE	unknow	Stage IIA	T3	M0	N0
TCGA-G5-6233	556	1	74	MALE	unknow	unknow	T3	M0	N2
TCGA-EI-6510	556	0	77	FEMALE	unknow	unknow	T2	MX	N0
TCGA-F5-6814	564	0	57	MALE	unknow	Stage IIA	T3	M0	N0
TCGA-DM-A1D6	570	1	88	MALE	unknow	Stage IIA	T3	M0	N0
TCGA-AY-A8YK	573	0	44	MALE	unknow	Stage IVA	T3	M1	N2a
TCGA-AA-A00D	578	0	70	MALE	unknow	Stage I	T2	M0	N0
TCGA-AA-3688	578	0	80	MALE	unknow	Stage IV	T3	M1	N1
TCGA-AG-3881	579	0	83	FEMALE	unknow	Stage IIA	T3	M0	N0
TCGA-AA-3713	579	0	68	MALE	unknow	Stage IV	T3	M1	N0
TCGA-AA-3715	579	1	77	MALE	unknow	Stage II	T3	M0	N0
TCGA-AA-3530	580	0	80	MALE	unknow	Stage I	T2	M0	N0
TCGA-AA-3526	580	0	57	MALE	unknow	Stage I	T2	M0	N0
TCGA-AA-3986	580	0	73	MALE	unknow	Stage I	T2	M0	N0
TCGA-AF-2693	581	0	75	MALE	unknow	Stage I	T2	MX	N0
TCGA-AY-A71X	588	0	54	FEMALE	unknow	Stage I	T2	M0	N0
TCGA-NH-A50V	588	0	69	MALE	unknow	Stage IIIB	T3	M0	N2a
TCGA-F4-6856	591	0	45	MALE	unknow	Stage I	T2	M0	N0
TCGA-AH-6903	592	0	46	MALE	unknow	Stage IIIB	T3	M0	N1b
TCGA-A6-2679	595	0	73	FEMALE	unknow	Stage IIB	T3	unknow	N0
TCGA-AF-2687	595	0	57	MALE	unknow	Stage IIIC	T3	M0	N2
TCGA-D5-5539	596	0	60	MALE	unknow	Stage IIIA	T3	M0	N1
TCGA-EI-6507	607	0	60	MALE	unknow	Stage IIA	T3	M0	N0
TCGA-CM-4751	607	0	62	MALE	unknow	Stage IIIB	T3	M0	N1b
TCGA-AG-3882	608	0	66	FEMALE	unknow	Stage I	T2	M0	N0
TCGA-AG-3906	608	0	67	FEMALE	unknow	Stage I	T2	M0	N0
TCGA-AA-3560	608	0	72	FEMALE	unknow	Stage IIIC	T3	M0	N2
TCGA-AG-3612	608	0	55	FEMALE	unknow	Stage IIIB	T3	M0	N1
TCGA-DC-6160	608	0	68	MALE	unknow	Stage I	T2	M0	N0
TCGA-AG-3909	608	0	69	FEMALE	unknow	Stage IIIB	T3	M0	N1
TCGA-AA-3562	608	0	82	MALE	unknow	Stage IIIC	T3	M0	N2
TCGA-AG-3609	608	0	65	FEMALE	unknow	Stage IIIC	T3	M0	N2
TCGA-AG-3583	610	1	66	MALE	unknow	Stage IV	T3	M1	N2
TCGA-D5-6529	614	0	69	MALE	unknow	Stage IIA	T3	M0	N0
TCGA-D5-6530	621	0	53	MALE	unknow	Stage I	T2	M0	N0
TCGA-EI-6506	625	0	78	FEMALE	unknow	Stage IIA	T3	M0	N0
TCGA-EI-6508	636	0	48	FEMALE	unknow	Stage IIIB	T3	M0	N1a
TCGA-AA-3955	638	0	38	MALE	unknow	Stage IIIB	T2	M0	N2a
TCGA-AG-A002	638	0	35	MALE	unknow	Stage I	T2	M0	N0
TCGA-AA-3558	638	0	70	MALE	unknow	Stage I	T2	M0	N0
TCGA-AA-3549	639	0	69	MALE	unknow	Stage I	T2	M0	N0
TCGA-CK-5916	643	1	71	FEMALE	unknow	Stage I	T1	M0	N0
TCGA-A6-2671	648	0	85	MALE	unknow	Stage IV	T3	M1	N2
TCGA-AD-6548	650	0	81	FEMALE	unknow	Stage I	T2	M0	N0
TCGA-QL-A97D	666	0	84	FEMALE	unknow	Stage I	T2	MX	N0
TCGA-AA-3968	669	0	55	FEMALE	unknow	Stage I	T2	M0	N0
TCGA-AA-A00Z	669	0	70	MALE	unknow	Stage IIA	T3	M0	N0
TCGA-CK-5914	669	0	81	MALE	unknow	Stage IIIB	T3	MX	N1
TCGA-AA-A02R	670	1	84	FEMALE	unknow	Stage IIA	T3	M0	N0
TCGA-G4-6321	672	0	60	FEMALE	unknow	Stage III	T2	MX	N1
TCGA-AZ-4682	680	1	61	MALE	unknow	Stage IVA	T3	M1	N0
TCGA-AD-6901	682	1	78	MALE	unknow	unknow	T3	MX	N0
TCGA-CM-4746	699	0	61	MALE	unknow	Stage I	T2	M0	N0
TCGA-AG-A00Y	700	0	68	MALE	unknow	Stage IIA	T3	M0	N0
TCGA-AA-3556	700	0	78	MALE	unknow	Stage I	T2	M0	N0
TCGA-AA-3950	730	0	79	FEMALE	unknow	Stage IIA	T3	M0	N0
TCGA-AG-3584	730	1	60	MALE	unknow	Stage IV	T3	M1	N2
TCGA-AA-3979	730	0	84	MALE	unknow	Stage IIA	T3	M0	N0
TCGA-AA-3941	730	0	84	FEMALE	unknow	Stage IVA	T4	M1a	N1b
TCGA-AA-3553	730	0	61	FEMALE	unknow	Stage I	T2	M0	N0
TCGA-AA-3867	731	0	74	MALE	unknow	Stage IV	T3	M1	N2
TCGA-AA-3520	731	0	86	FEMALE	unknow	Stage II	T3	M0	N0
TCGA-DY-A1DF	734	1	73	FEMALE	unknow	Stage IIIC	T3	M0	N2
TCGA-DM-A0XD	743	1	65	MALE	unknow	Stage IIA	T3	M0	N0
TCGA-AD-6890	746	0	65	MALE	unknow	unknow	T1	MX	N0
TCGA-A6-A566	758	1	55	FEMALE	unknow	Stage IIIB	T4	M0	N1
TCGA-AA-3819	761	0	41	FEMALE	unknow	Stage IIA	T3	M0	N0
TCGA-AG-3901	761	0	67	FEMALE	unknow	Stage IIIB	T3	M0	N1
TCGA-AA-3977	761	0	65	MALE	unknow	unknow	T2	unknow	N0
TCGA-AD-6895	763	0	84	MALE	unknow	Stage IIIB	T3	M0	N1a
TCGA-D5-6533	775	0	68	FEMALE	unknow	unknow	T4b	M0	N0
TCGA-AG-A00H	790	0	75	MALE	unknow	Stage IIA	T3	M0	N0
TCGA-AA-3949	791	0	87	FEMALE	unknow	Stage IIIB	T3	M0	N1
TCGA-AA-A01X	791	0	80	FEMALE	unknow	Stage III	T2	M0	N1
TCGA-AA-3976	791	0	70	MALE	unknow	Stage IIIA	T2	M0	N1
TCGA-AA-3538	791	0	54	FEMALE	unknow	Stage I	T2	M0	N0
TCGA-G4-6322	792	0	65	MALE	unknow	Stage IIIB	T3	MX	N1
TCGA-G4-6588	796	0	58	FEMALE	unknow	Stage IIA	T3	M0	N0
TCGA-AH-6897	804	0	48	MALE	unknow	Stage I	T2	M0	N0
TCGA-G4-6320	804	0	73	MALE	unknow	Stage III	T3	MX	N1
TCGA-G5-6641	804	0	67	MALE	unknow	Stage IIIA	T1	MX	N1
TCGA-AD-6965	805	0	62	MALE	unknow	Stage IIIC	T4a	M0	N2b
TCGA-DM-A28A	805	1	78	MALE	unknow	Stage IIIC	T3	M0	N2
TCGA-AA-3710	821	0	80	FEMALE	unknow	Stage IIA	T3	M0	N0
TCGA-AA-3994	822	0	69	MALE	unknow	Stage IIIB	T3	M0	N1
TCGA-AA-A00O	822	0	83	FEMALE	unknow	Stage IIIC	T3	M0	N2
TCGA-AA-3869	822	1	76	MALE	unknow	Stage IV	T4	M1	N2
TCGA-AA-3982	822	0	75	MALE	unknow	Stage IIIB	T3	M0	N1
TCGA-AU-6004	824	0	69	FEMALE	unknow	Stage I	T2	M0	N0
TCGA-AD-6963	834	0	58	MALE	unknow	unknow	T3	MX	N0
TCGA-AH-6644	838	0	73	MALE	unknow	unknow	T3	MX	NX
TCGA-A6-2675	846	0	78	MALE	unknow	Stage IIA	T3	MX	N0
TCGA-DC-6157	850	0	48	MALE	unknow	Stage I	T2	M0	N0
TCGA-AG-3999	853	0	61	FEMALE	unknow	Stage IIIC	T3	M0	N2
TCGA-G4-6294	858	1	75	MALE	unknow	Stage IV	T3	M1	N1
TCGA-F5-6702	869	1	71	MALE	unknow	Stage IVA	T3	M1	N1
TCGA-AA-3534	882	0	78	FEMALE	unknow	Stage IIA	T3	M0	N0
TCGA-AA-3532	882	0	63	MALE	unknow	Stage IIA	T3	M0	N0
TCGA-QG-A5YW	896	0	55	FEMALE	unknow	Stage IIIC	T3	MX	N2b
TCGA-AZ-6603	899	1	77	FEMALE	unknow	unknow	T2	MX	N1
TCGA-AA-3555	911	0	81	FEMALE	unknow	Stage IIA	T3	M0	N0
TCGA-AG-3728	912	0	73	MALE	unknow	Stage IIIB	T3	M0	N1
TCGA-AA-3870	912	0	71	FEMALE	unknow	Stage IV	T3	M1	N2
TCGA-AA-A00E	913	0	65	MALE	unknow	Stage IIA	T3	M0	N0
TCGA-AA-3862	914	0	82	MALE	unknow	Stage IIA	T3	M0	N0
TCGA-AA-3861	914	0	72	MALE	unknow	Stage IIA	T3	M0	N0
TCGA-AG-A01N	943	0	68	FEMALE	unknow	Stage IV	T2	M1	N0
TCGA-AA-3967	943	0	77	MALE	unknow	Stage IIIB	T3	M0	N1
TCGA-AA-3877	943	0	83	FEMALE	unknow	Stage I	T1	M0	N0
TCGA-AA-A01K	943	0	74	FEMALE	unknow	Stage IIIC	T3	M0	N2
TCGA-AA-A01I	943	0	76	MALE	unknow	Stage I	T2	M0	N0
TCGA-AA-3860	945	0	53	FEMALE	unknow	Stage IIIB	T3	M0	N1
TCGA-AA-3858	945	0	67	MALE	unknow	Stage I	T2	M0	N0
TCGA-QG-A5Z2	952	0	61	MALE	unknow	Stage I	T2	M0	N0
TCGA-AG-3578	974	0	76	FEMALE	unknow	Stage IIA	T3	M0	N0
TCGA-AG-3902	974	0	61	MALE	unknow	Stage IIA	T3	M0	N0
TCGA-AA-A01F	974	0	72	MALE	unknow	Stage IIIB	T3	M0	N1
TCGA-AA-3855	975	0	72	MALE	unknow	Stage I	T2	M0	N0
TCGA-F5-6811	979	0	72	FEMALE	unknow	Stage IIA	T3	M0	N0
TCGA-DY-A1H8	992	1	77	FEMALE	unknow	Stage IIIA	T2	M0	N1
TCGA-AZ-4615	1002	0	84	MALE	unknow	Stage IIIB	T3	M0	N1
TCGA-QG-A5YX	1003	0	61	FEMALE	unknow	Stage IIA	T3	MX	N0
TCGA-AG-3732	1003	0	78	FEMALE	unknow	Stage I	T2	M0	N0
TCGA-AA-3947	1004	0	60	FEMALE	unknow	Stage IIB	T4	M0	N0
TCGA-AA-A01T	1005	0	63	FEMALE	unknow	Stage III	T3	M0	N1
TCGA-AA-3815	1005	0	65	FEMALE	unknow	Stage IIA	T3	M0	N0
TCGA-AA-3851	1006	0	74	MALE	unknow	Stage IIA	T3	M0	N0
TCGA-CI-6620	1009	0	41	FEMALE	unknow	Stage IVA	T3	M1	N1
TCGA-F4-6808	1024	0	54	FEMALE	unknow	Stage I	T1	M0	N0
TCGA-AA-3548	1034	0	71	FEMALE	unknow	Stage IIIC	T3	M0	N2
TCGA-AA-A00F	1035	0	66	MALE	unknow	Stage IIIC	T3	M0	N2
TCGA-AG-3591	1035	0	66	FEMALE	unknow	Stage IIA	T3	M0	N0
TCGA-AA-3956	1035	0	65	MALE	unknow	Stage IIA	T3	M0	N0
TCGA-AG-3593	1035	0	72	FEMALE	unknow	Stage IIA	T3	M0	N0
TCGA-AG-3592	1035	0	68	MALE	unknow	Stage IIA	T3	M0	N0
TCGA-AA-3531	1035	0	75	FEMALE	unknow	Stage IIA	T3	M0	N0
TCGA-AA-3975	1036	0	80	MALE	unknow	Stage I	T2	M0	N0
TCGA-AA-A010	1064	0	46	FEMALE	unknow	Stage IIB	T4	M0	N0
TCGA-AG-3893	1065	0	74	MALE	unknow	Stage IIIB	T3	M0	N1
TCGA-AA-3502	1065	0	73	MALE	unknow	Stage I	T2	M0	N0
TCGA-AA-A01R	1065	0	47	MALE	unknow	Stage III	T3	M0	N2
TCGA-AA-3812	1066	0	82	FEMALE	unknow	Stage IIA	T3	M0	N0
TCGA-F4-6855	1077	0	70	FEMALE	unknow	Stage IIA	T3	M0	N0
TCGA-G4-6586	1089	0	73	FEMALE	unknow	Stage IIA	T3	M0	N0
TCGA-F4-6703	1091	0	64	MALE	unknow	Stage IIA	T3	M0	N0
TCGA-G4-6314	1093	0	76	FEMALE	unknow	Stage IV	T3	M1	N2
TCGA-DM-A28F	1094	1	73	MALE	unknow	Stage IIIB	T3	M0	N1
TCGA-AA-3692	1095	1	47	FEMALE	unknow	Stage IV	T3	M1	N2
TCGA-G4-6317	1095	0	51	FEMALE	unknow	Stage IIIC	T3	MX	N2
TCGA-AA-3970	1096	0	65	MALE	unknow	Stage IIA	T3	M0	N0
TCGA-AA-3854	1096	0	71	FEMALE	unknow	Stage I	T2	M0	N0
TCGA-AG-A015	1096	0	64	FEMALE	unknow	Stage I	T1	M0	N0
TCGA-AA-3524	1096	0	85	MALE	unknow	Stage II	T3	M0	N0
TCGA-AG-4001	1096	0	74	FEMALE	unknow	Stage IIA	T3	M0	N0
TCGA-AG-3582	1096	1	75	MALE	unknow	Stage IV	T3	M1	N1
TCGA-G4-6315	1117	0	66	MALE	unknow	Stage IV	T3	M1	N1
TCGA-AG-3887	1124	0	68	MALE	unknow	Stage IIA	T3	M0	N0
TCGA-AA-3841	1124	0	66	MALE	unknow	Stage IIA	T3	M0	N0
TCGA-AG-3731	1126	0	65	MALE	unknow	Stage IV	T3	M1	N1
TCGA-AA-A01Z	1126	0	68	MALE	unknow	Stage II	T3	M0	N0
TCGA-AG-A011	1126	0	80	MALE	unknow	Stage IIA	T3	M0	N0
TCGA-AA-3842	1126	0	51	MALE	unknow	Stage IIIA	T2	M0	N1
TCGA-AA-3495	1127	0	79	MALE	unknow	Stage I	T2	M0	N0
TCGA-AA-3685	1127	0	69	MALE	unknow	Stage II	T3	M0	N0
TCGA-AA-3522	1127	0	67	MALE	unknow	Stage IIA	T3	M0	N0
TCGA-F5-6465	1141	0	64	FEMALE	unknow	Stage IIA	T3	M0	N0
TCGA-AA-A00L	1157	0	66	MALE	unknow	Stage IIA	T3	M0	N0
TCGA-AG-A032	1157	0	68	MALE	unknow	Stage IIIB	T3	M0	N1
TCGA-AA-A00A	1157	0	80	MALE	unknow	Stage IIA	T3	M0	N0
TCGA-AA-A01P	1158	1	80	FEMALE	unknow	Stage III	T3	M0	N1
TCGA-DM-A0XF	1162	1	68	FEMALE	unknow	Stage IIIC	T3	M0	N2
TCGA-AH-6544	1173	0	60	MALE	unknow	unknow	T3	M1	N1
TCGA-RU-A8FL	1177	0	51	MALE	unknow	Stage IIIB	T3	MX	N2a
TCGA-AG-A02G	1185	1	66	MALE	unknow	Stage IV	T2	M1	N1
TCGA-AA-3517	1186	0	60	MALE	unknow	Stage IIA	T3	M0	N0
TCGA-AA-3837	1186	0	67	MALE	unknow	Stage IIA	T3	M0	N0
TCGA-AA-A024	1188	1	81	MALE	unknow	Stage II	T3	M0	N0
TCGA-G4-6311	1199	0	80	MALE	unknow	Stage III	T3	MX	N1
TCGA-5M-AATE	1200	0	76	MALE	unknow	Stage IIA	T3	M0	N0
TCGA-AA-A02F	1216	0	68	FEMALE	unknow	Stage IV	T3	M1	N1
TCGA-AA-A02Y	1216	0	73	MALE	unknow	Stage I	T2	M0	N0
TCGA-CK-4950	1227	0	68	FEMALE	unknow	Stage IIIB	T3	M0	N1
TCGA-AA-A03J	1246	0	65	FEMALE	unknow	Stage I	T2	M0	N0
TCGA-AA-A02W	1247	0	73	FEMALE	unknow	Stage I	T2	M0	N0
TCGA-AG-A02X	1247	0	77	MALE	unknow	Stage I	T2	M0	N0
TCGA-DY-A1DC	1258	1	72	FEMALE	unknow	Stage IIA	T3	M0	N0
TCGA-AA-A00Q	1278	0	66	FEMALE	unknow	Stage IIIB	T4	M0	N1
TCGA-QG-A5YV	1301	0	64	FEMALE	unknow	Stage IIIC	T4b	MX	N1a
TCGA-AH-6643	1314	1	50	MALE	unknow	Stage IIIC	T3	M0	N2b
TCGA-D5-6534	1316	0	62	FEMALE	unknow	Stage IIA	T3	M0	N0
TCGA-DM-A1DB	1348	1	68	MALE	unknow	Stage IIA	T3	M0	N0
TCGA-G4-6306	1359	0	71	MALE	unknow	unknow	T2	M0	N0
TCGA-CI-6622	1362	0	74	MALE	unknow	Stage IIB	T4	M0	N0
TCGA-G4-6310	1372	0	69	MALE	unknow	Stage IIIB	T3	M0	N1
TCGA-D5-5537	1381	1	83	MALE	unknow	unknow	T3	MX	N2
TCGA-AG-3587	1400	0	65	MALE	unknow	Stage I	T2	M0	N0
TCGA-AG-4022	1400	0	59	FEMALE	unknow	Stage II	T3	M0	N0
TCGA-AA-3678	1430	0	60	FEMALE	unknow	Stage III	T2	M0	N1
TCGA-AA-3675	1431	0	84	MALE	unknow	Stage II	T3	M0	N0
TCGA-G5-6572	1432	1	56	MALE	unknow	unknow	unknow	unknow	unknow
TCGA-G4-6627	1434	0	84	MALE	unknow	Stage IIA	T3	M0	N0
TCGA-CI-6623	1443	0	44	MALE	unknow	Stage I	T1	M0	N0
TCGA-AG-3898	1461	0	61	MALE	unknow	Stage IIA	T3	M0	N0
TCGA-CI-6624	1466	0	53	FEMALE	unknow	Stage I	T2	M0	N0
TCGA-CK-5912	1493	1	81	MALE	unknow	Stage I	T2	MX	N0
TCGA-AZ-6598	1503	1	77	FEMALE	unknow	Stage II	T3	MX	N0
TCGA-AG-A025	1520	0	62	FEMALE	unknow	Stage I	T1	M0	N0
TCGA-AA-3673	1522	0	53	FEMALE	unknow	Stage II	T3	M0	N0
TCGA-AG-3598	1522	0	69	MALE	unknow	Stage IIA	T3	M0	N0
TCGA-AZ-4313	1532	0	51	FEMALE	unknow	Stage I	T1	M0	N0
TCGA-AA-3972	1551	0	72	MALE	unknow	Stage IV	T3	M1	N1
TCGA-CK-5913	1561	0	58	FEMALE	unknow	Stage IIA	T3	MX	N0
TCGA-DY-A1DG	1566	1	75	MALE	unknow	Stage IVA	T3	M1	N1
TCGA-G4-6309	1574	0	40	FEMALE	unknow	Stage IIIB	T3	M0	N1
TCGA-AG-A023	1581	1	62	FEMALE	unknow	Stage IV	T4	M1	N2
TCGA-AA-A029	1581	0	67	MALE	unknow	Stage II	T3	M0	N0
TCGA-G4-6628	1606	0	78	MALE	unknow	Stage I	T2	M0	N0
TCGA-AA-3864	1612	0	71	MALE	unknow	Stage II	T3	M0	N0
TCGA-G4-6304	1631	0	66	FEMALE	unknow	Stage IIB	T4	M0	N0
TCGA-AA-3664	1643	0	74	FEMALE	unknow	Stage II	T3	M0	N0
TCGA-G4-6307	1674	0	37	FEMALE	unknow	Stage IIIB	T3	M0	N1
TCGA-G5-6235	1696	0	72	MALE	unknow	Stage IIIB	T3	MX	N1
TCGA-A6-A56B	1711	1	57	MALE	unknow	Stage IIIB	T3	M0	N1
TCGA-DY-A1DD	1741	1	77	FEMALE	unknow	Stage IIIB	T3	M0	N1
TCGA-AA-3506	1765	0	77	MALE	unknow	Stage I	T2	M0	N0
TCGA-AZ-4315	1776	0	61	MALE	unknow	Stage IIA	T3	M0	N0
TCGA-SS-A7HO	1829	0	44	FEMALE	unknow	Stage IIB	T4a	M0	N0
TCGA-DM-A28G	1849	1	75	MALE	unknow	Stage IIA	T3	M0	N0
TCGA-AA-3655	1856	0	68	MALE	unknow	Stage II	T3	M0	N0
TCGA-AZ-5407	1868	0	51	FEMALE	unknow	Stage I	T1	M0	N0
TCGA-A6-A567	1881	1	56	MALE	unknow	Stage IV	T3	M1	N1
TCGA-AG-A02N	1885	0	67	MALE	unknow	Stage II	T3	M0	N0
TCGA-AZ-5403	1910	1	43	MALE	unknow	Stage II	T3	MX	N0
TCGA-AA-3509	1915	0	54	FEMALE	unknow	Stage II	T3	M0	N0
TCGA-AA-3510	1946	0	70	MALE	unknow	Stage II	T3	M0	N0
TCGA-AZ-4684	1977	0	49	MALE	unknow	Stage IVA	T3	M1	N2
TCGA-G4-6303	2003	1	54	FEMALE	unknow	Stage IV	T3	M1	N1
TCGA-AF-A56L	2007	0	48	FEMALE	unknow	Stage IIIC	T3	M0	N2
TCGA-AZ-4308	2048	0	47	FEMALE	unknow	Stage IIIB	T3	M0	N1
TCGA-AD-6889	2056	0	76	MALE	unknow	Stage IIA	T3	M0	N0
TCGA-WS-AB45	2130	0	52	FEMALE	unknow	Stage IIA	T3	MX	N0
TCGA-CK-4951	2134	1	79	FEMALE	unknow	Stage IIA	T3	M0	N0
TCGA-G4-6299	2268	0	69	MALE	unknow	Stage IIIC	T3	M0	N2
TCGA-AA-3660	2375	0	51	FEMALE	unknow	Stage II	T3	M0	N0
TCGA-CL-5917	2376	0	71	FEMALE	unknow	Stage IIIC	T3	MX	N2
TCGA-DM-A28C	2475	1	74	MALE	unknow	Stage IIA	T3	M0	N0
TCGA-G4-6297	2506	0	55	FEMALE	unknow	Stage IV	T3	M1	N2
TCGA-AZ-4681	2549	0	79	FEMALE	unknow	Stage IIA	T3	M0	N0
TCGA-AA-3697	2587	0	77	MALE	unknow	Stage II	T3	M0	N0
TCGA-DM-A1HA	2600	0	82	MALE	unknow	Stage IIIC	T3	M0	N2
TCGA-AF-A56K	2635	0	56	MALE	unknow	Stage IIA	T3	M0	N0
TCGA-G4-6625	2792	0	77	FEMALE	unknow	Stage IIA	T3	M0	N0
TCGA-DM-A1D4	2821	1	80	MALE	unknow	Stage IIA	T3	M0	N0
TCGA-DM-A28M	2895	0	63	MALE	unknow	Stage IIA	T3	M0	N0
TCGA-DM-A28K	2988	0	75	MALE	unknow	Stage IIA	T3	M0	N0
TCGA-AZ-6601	3042	1	68	MALE	unknow	Stage II	T3	M0	N0
TCGA-CK-4948	3116	0	45	FEMALE	unknow	Stage III	T3	M0	N1
TCGA-G4-6293	3275	0	49	FEMALE	unknow	Stage III	T3	M0	N1
TCGA-DM-A28H	3561	0	50	MALE	unknow	Stage IIIC	T3	M0	N2
TCGA-AG-A036	3562	0	71	MALE	unknow	Stage III	T3	M0	N2
TCGA-DM-A0X9	3641	0	71	FEMALE	unknow	Stage IIA	T3	M0	N0
TCGA-DM-A28E	3648	0	72	FEMALE	unknow	Stage IIA	T3	M0	N0
TCGA-DY-A0XA	3846	0	57	FEMALE	unknow	Stage IIA	T3	M0	N0
TCGA-DY-A1DE	3932	0	56	FEMALE	unknow	Stage IIA	T3	M0	N0
TCGA-DM-A1D0	3974	0	79	FEMALE	unknow	Stage IIA	T3	M0	N0
TCGA-DM-A1HB	4126	0	75	MALE	unknow	Stage IIIB	T3	M0	N1
TCGA-DM-A282	4233	0	60	FEMALE	unknow	Stage IIA	T3	M0	N0
TCGA-DM-A1D9	4270	0	67	FEMALE	unknow	Stage IIA	T3	M0	N0

## Sheet: GSE183533-COVID
ID_REF	title	Accession	source	organism	tissue	gender	disease state	Genome	platform
GSM5558935	Normal_lung_N10	GSM5558935	normal human lung	Homo sapiens	tissue: lung tissue	gender: Male	disease state: normal	Genome_build: GRCh38	GPL24676
GSM5558936	Normal_lung_N11	GSM5558936	normal human lung	Homo sapiens	tissue: lung tissue	gender: Male	disease state: normal	Genome_build: GRCh38	GPL24676
GSM5558937	Normal_lung_N6	GSM5558937	normal human lung	Homo sapiens	tissue: lung tissue	gender: Female	disease state: normal	Genome_build: GRCh38	GPL24676
GSM5558938	Normal_lung_N7	GSM5558938	normal human lung	Homo sapiens	tissue: lung tissue	gender: Female	disease state: normal	Genome_build: GRCh38	GPL24676
GSM5558939	Normal_lung_N9	GSM5558939	normal human lung	Homo sapiens	tissue: lung tissue	gender: Male	disease state: normal	Genome_build: GRCh38	GPL24676
GSM5558940	Normal_lung_N_4	GSM5558940	normal human lung	Homo sapiens	tissue: lung tissue	gender: Male	disease state: normal	Genome_build: GRCh38	GPL24676
GSM5558941	Normal_lung_N_7	GSM5558941	normal human lung	Homo sapiens	tissue: lung tissue	gender: Female	disease state: normal	Genome_build: GRCh38	GPL24676
GSM5558942	Normal_lung_N_17	GSM5558942	normal human lung	Homo sapiens	tissue: lung tissue	gender: Female	disease state: normal	Genome_build: GRCh38	GPL24676
GSM5558943	Normal_lung_N_19	GSM5558943	normal human lung	Homo sapiens	tissue: lung tissue	gender: Female	disease state: normal	Genome_build: GRCh38	GPL24676
GSM5558944	Normal_lung_N_21	GSM5558944	normal human lung	Homo sapiens	tissue: lung tissue	gender: Female	disease state: normal	Genome_build: GRCh38	GPL24676
GSM5558945	covid-19_lung_cov2	GSM5558945	Dead covid-19 patient lung	Homo sapiens	tissue: lung tissue	gender: Male	disease state: covid-19	Genome_build: GRCh38	GPL24676
GSM5558946	covid-19_lung_cov8	GSM5558946	Dead covid-19 patient lung	Homo sapiens	tissue: lung tissue	gender: Male	disease state: covid-19	Genome_build: GRCh38	GPL24676
GSM5558947	covid-19_lung_cov11	GSM5558947	Dead covid-19 patient lung	Homo sapiens	tissue: lung tissue	gender: Male	disease state: covid-19	Genome_build: GRCh38	GPL24676
GSM5558948	covid-19_lung_cov16	GSM5558948	Dead covid-19 patient lung	Homo sapiens	tissue: lung tissue	gender: Male	disease state: covid-19	Genome_build: GRCh38	GPL24676
GSM5558949	covid-19_lung_cov18	GSM5558949	Dead covid-19 patient lung	Homo sapiens	tissue: lung tissue	gender: Female	disease state: covid-19	Genome_build: GRCh38	GPL24676
GSM5558950	covid-19_lung_cov19	GSM5558950	Dead covid-19 patient lung	Homo sapiens	tissue: lung tissue	gender: Male	disease state: covid-19	Genome_build: GRCh38	GPL24676
GSM5558951	covid-19_lung_cov20	GSM5558951	Dead covid-19 patient lung	Homo sapiens	tissue: lung tissue	gender: Female	disease state: covid-19	Genome_build: GRCh38	GPL24676
GSM5558952	covid-19_lung_cov23	GSM5558952	Dead covid-19 patient lung	Homo sapiens	tissue: lung tissue	gender: Male	disease state: covid-19	Genome_build: GRCh38	GPL24676
GSM5558953	covid-19_lung_cov26	GSM5558953	Dead covid-19 patient lung	Homo sapiens	tissue: lung tissue	gender: Male	disease state: covid-19	Genome_build: GRCh38	GPL24676
GSM5558954	covid-19_lung_cov27	GSM5558954	Dead covid-19 patient lung	Homo sapiens	tissue: lung tissue	gender: Female	disease state: covid-19	Genome_build: GRCh38	GPL24676
GSM5558955	covid-19_lung_cov30	GSM5558955	Dead covid-19 patient lung	Homo sapiens	tissue: lung tissue	gender: Male	disease state: covid-19	Genome_build: GRCh38	GPL24676
GSM5558956	covid-19_lung_cov6	GSM5558956	Dead covid-19 patient lung	Homo sapiens	tissue: lung tissue	gender: Female	disease state: covid-19	Genome_build: GRCh38	GPL24676
GSM5558957	covid-19_lung_cov21	GSM5558957	Dead covid-19 patient lung	Homo sapiens	tissue: lung tissue	gender: Female	disease state: covid-19	Genome_build: GRCh38	GPL24676
GSM5558958	covid-19_lung_cov22	GSM5558958	Dead covid-19 patient lung	Homo sapiens	tissue: lung tissue	gender: Female	disease state: covid-19	Genome_build: GRCh38	GPL24676
GSM5558959	covid-19_lung_cov25	GSM5558959	Dead covid-19 patient lung	Homo sapiens	tissue: lung tissue	gender: Male	disease state: covid-19	Genome_build: GRCh38	GPL24676
GSM5558960	covid-19_lung_cov32	GSM5558960	Dead covid-19 patient lung	Homo sapiens	tissue: lung tissue	gender: Female	disease state: covid-19	Genome_build: GRCh38	GPL24676
GSM5558961	covid-19_lung_cov33	GSM5558961	Dead covid-19 patient lung	Homo sapiens	tissue: lung tissue	gender: Male	disease state: covid-19	Genome_build: GRCh38	GPL24676
GSM5558962	covid-19_lung_cov36	GSM5558962	Dead covid-19 patient lung	Homo sapiens	tissue: lung tissue	gender: Male	disease state: covid-19	Genome_build: GRCh38	GPL24676
GSM5558963	covid-19_lung_cov38	GSM5558963	Dead covid-19 patient lung	Homo sapiens	tissue: lung tissue	gender: Male	disease state: covid-19	Genome_build: GRCh38	GPL24676
GSM5558964	covid-19_lung_cov39	GSM5558964	Dead covid-19 patient lung	Homo sapiens	tissue: lung tissue	gender: Male	disease state: covid-19	Genome_build: GRCh38	GPL24676
GSM5558965	covid-19_lung_cov40	GSM5558965	Dead covid-19 patient lung	Homo sapiens	tissue: lung tissue	gender: Female	disease state: covid-19	Genome_build: GRCh38	GPL24676
GSM5558966	covid-19_lung_cov41	GSM5558966	Dead covid-19 patient lung	Homo sapiens	tissue: lung tissue	gender: Female	disease state: covid-19	Genome_build: GRCh38	GPL24676
GSM5558967	covid-19_lung_cov42	GSM5558967	Dead covid-19 patient lung	Homo sapiens	tissue: lung tissue	gender: Male	disease state: covid-19	Genome_build: GRCh38	GPL24676
GSM5558968	covid-19_lung_cov47	GSM5558968	Dead covid-19 patient lung	Homo sapiens	tissue: lung tissue	gender: Female	disease state: covid-19	Genome_build: GRCh38	GPL24676
GSM5558969	covid-19_lung_cov48	GSM5558969	Dead covid-19 patient lung	Homo sapiens	tissue: lung tissue	gender: Male	disease state: covid-19	Genome_build: GRCh38	GPL24676
GSM5558970	covid-19_lung_cov49	GSM5558970	Dead covid-19 patient lung	Homo sapiens	tissue: lung tissue	gender: Female	disease state: covid-19	Genome_build: GRCh38	GPL24676
GSM5558971	covid-19_lung_cov50	GSM5558971	Dead covid-19 patient lung	Homo sapiens	tissue: lung tissue	gender: Male	disease state: covid-19	Genome_build: GRCh38	GPL24676
GSM5558972	covid-19_lung_cov53	GSM5558972	Dead covid-19 patient lung	Homo sapiens	tissue: lung tissue	gender: Female	disease state: covid-19	Genome_build: GRCh38	GPL24676
GSM5558973	covid-19_lung_cov54	GSM5558973	Dead covid-19 patient lung	Homo sapiens	tissue: lung tissue	gender: Male	disease state: covid-19	Genome_build: GRCh38	GPL24676
GSM5558974	covid-19_lung_cov55	GSM5558974	Dead covid-19 patient lung	Homo sapiens	tissue: lung tissue	gender: Female	disease state: covid-19	Genome_build: GRCh38	GPL24676
GSM5558975	covid-19_lung_cov60	GSM5558975	Dead covid-19 patient lung	Homo sapiens	tissue: lung tissue	gender: Male	disease state: covid-19	Genome_build: GRCh38	GPL24676
